# Supplementary material for: N,N′-Diallyl-2,2′,5,5′-tetra­chloro-N,N′-[1,3-phenyl­enebis(methyl­ene)]dibenzene­sulfonamide
Source: Acta Crystallogr Sect E Struct Rep Online. 2011 Nov 12;67(Pt 12):o3280. doi: 10.1107/S1600536811045478 (PMC3238937; doi:10.1107/S1600536811045478)
Supplement: Supplementary file 1 [file e-67-o3280-sup1.cif]

##############################################################################
#                                                                            #
# This CIF contains the data in a paper accepted for publication in          #
# Acta Crystallographica Section E. It conforms to the requirements of       #
# Notes for Authors for Acta Crystallographica Section E, and has been       #
# peer reviewed under the auspices of the IUCr Commission on Journals.       #
#                                                                            #
# Full details of the Crystallographic Information File format               #
# are given in the paper "The Crystallographic Information File (CIF):       #
# a New Standard Archive File for Crystallography" by S. R. Hall, F. H.      #
# Allen and I. D. Brown [Acta Cryst. (1991), A47, 655-685].                  #
#                                                                            #
# The current version of the core CIF dictionary is obtainable from          #
# ftp://ftp.iucr.org/pub/cif_core.dic.                                       #
#                                                                            #
# Software is freely available for graphical display of the structure(s)     #
# in this CIF. For information consult the CIF software page                 #
# http://www.iucr.org/resources/cif/software.                                #
#                                                                            #
# This file may be used for bona fide research purposes within the           #
# scientific community so long as proper attribution is given to the journal # 
# article from which it was obtained.                                        #
#                                                                            #
##############################################################################
data_I
_audit_creation_method     SHELXL-97
_chemical_name_systematic
;
<i>N</i>,<i>N</i>'-Diallyl-2,2',5,5'-tetrachloro-<i>N</i>,<i>N</i>'-
[1,3-phenylenebis(methylene)]dibenzenesulfonamide
;
_chemical_name_common     ?
_chemical_formula_moiety     'C26 H24 Cl4 N2 O4 S2'
_chemical_formula_sum     'C26 H24 Cl4 N2 O4 S2'
_chemical_formula_iupac     'C26 H24 Cl4 N2 O4 S2'
_chemical_formula_weight     634.39
_chemical_melting_point     ?
_symmetry_cell_setting     triclinic
_symmetry_space_group_name_H-M     'P -1'
_symmetry_space_group_name_Hall     '-P 1'
loop_
    _symmetry_equiv_pos_as_xyz
    'x, y, z'
    '-x, -y, -z'
_cell_length_a     8.2744(2)
_cell_length_b     11.3398(2)
_cell_length_c     15.6481(4)
_cell_angle_alpha     87.7770(10)
_cell_angle_beta     84.4430(10)
_cell_angle_gamma     84.2570(10)
_cell_volume     1453.40(6)
_cell_formula_units_Z     2
_cell_measurement_reflns_used     7190
_cell_measurement_theta_min     2.20
_cell_measurement_theta_max     26.41
_cell_measurement_temperature     296(2)
_exptl_crystal_description     block
_exptl_crystal_colour     colourless
_exptl_crystal_size_max     0.40
_exptl_crystal_size_mid     0.15
_exptl_crystal_size_min     0.15
_exptl_crystal_density_diffrn     1.450
_exptl_crystal_density_meas     ?
_exptl_crystal_density_method     'not measured'
_exptl_crystal_F_000     652
_exptl_absorpt_coefficient_mu     0.586
_exptl_absorpt_correction_type     none
_exptl_absorpt_process_details     ?
_exptl_absorpt_correction_T_min     ?
_exptl_absorpt_correction_T_max     ?
_exptl_special_details     ?
_diffrn_ambient_temperature     296(2)
_diffrn_radiation_type     MoK\a
_diffrn_radiation_wavelength     0.71073
_diffrn_radiation_source     'fine-focus sealed tube'
_diffrn_radiation_monochromator     graphite
_diffrn_measurement_device_type     'Bruker APEXII CCD'
_diffrn_measurement_method     \w
_diffrn_detector_area_resol_mean     ?
_diffrn_reflns_number     21435
_diffrn_reflns_av_R_equivalents     0.0251
_diffrn_reflns_av_sigmaI/netI     0.0312
_diffrn_reflns_theta_min     2.93
_diffrn_reflns_theta_max     28.38
_diffrn_reflns_theta_full     28.38
_diffrn_measured_fraction_theta_max     0.989
_diffrn_measured_fraction_theta_full     0.989
_diffrn_reflns_limit_h_min     -11
_diffrn_reflns_limit_h_max     11
_diffrn_reflns_limit_k_min     -15
_diffrn_reflns_limit_k_max     15
_diffrn_reflns_limit_l_min     -20
_diffrn_reflns_limit_l_max     20
_diffrn_standards_number     ?
_diffrn_standards_interval_count     ?
_diffrn_standards_interval_time     ?
_diffrn_standards_decay_%     0
_refine_special_details
;
Refinement of <i>F</i>^2^ against ALL reflections. The weighted <i>R</i>-factor
<i>wR</i> and goodness of fit <i>S</i> are based on <i>F</i>^2^, conventional
<i>R</i>-factors <i>R</i> are based on <i>F</i>, with <i>F</i> set to zero for
negative <i>F</i>^2^. The threshold expression of <i>F</i>^2^ >
\s(<i>F</i>^2^) is used only for calculating <i>R</i>-factors(gt) <i>etc</i>.
and is not relevant to the choice of reflections for refinement.
<i>R</i>-factors based on <i>F</i>^2^ are statistically about twice as large
as those based on <i>F</i>, and <i>R</i>- factors based on ALL data will be
even larger.
;
_reflns_number_total     7190
_reflns_number_gt     5200
_reflns_threshold_expression     I>2\s(I)
_refine_ls_structure_factor_coef     Fsqd
_refine_ls_matrix_type     full
_refine_ls_R_factor_all     0.0666
_refine_ls_R_factor_gt     0.0443
_refine_ls_wR_factor_gt     0.1085
_refine_ls_wR_factor_ref     0.1215
_refine_ls_goodness_of_fit_ref     1.045
_refine_ls_restrained_S_all     1.045
_refine_ls_number_reflns     7190
_refine_ls_number_parameters     343
_refine_ls_number_restraints     0
_refine_ls_hydrogen_treatment     constr
_refine_ls_weighting_scheme     calc
_refine_ls_weighting_details
         'calc w=1/[\s^2^(Fo^2^)+(0.0515P)^2^+0.5046P] where P=(Fo^2^+2Fc^2^)/3'
_atom_sites_solution_hydrogens     geom
_atom_sites_solution_primary     direct
_atom_sites_solution_secondary     difmap
_refine_ls_shift/su_max     0.000
_refine_ls_shift/su_mean     0.000
_refine_diff_density_max     0.654
_refine_diff_density_min     -0.592
_refine_ls_extinction_method     none
_refine_ls_extinction_coef     ?
loop_
    _atom_type_symbol
    _atom_type_description
    _atom_type_scat_dispersion_real
    _atom_type_scat_dispersion_imag
    _atom_type_scat_source
    'C' 'C' 0.0033 0.0016
                         'International Tables Vol C Tables 4.2.6.8 and 6.1.1.4'
    'H' 'H' 0.0000 0.0000
                         'International Tables Vol C Tables 4.2.6.8 and 6.1.1.4'
    'N' 'N' 0.0061 0.0033
                         'International Tables Vol C Tables 4.2.6.8 and 6.1.1.4'
    'O' 'O' 0.0106 0.0060
                         'International Tables Vol C Tables 4.2.6.8 and 6.1.1.4'
    'S' 'S' 0.1246 0.1234
                         'International Tables Vol C Tables 4.2.6.8 and 6.1.1.4'
    'Cl' 'Cl' 0.1484 0.1585
                         'International Tables Vol C Tables 4.2.6.8 and 6.1.1.4'
_computing_data_collection     'APEX2 (Bruker, 2007)'
_computing_cell_refinement     'SAINT (Bruker, 2007)'
_computing_data_reduction     'SAINT (Bruker, 2007)'
_computing_structure_solution     'SHELXS97 (Sheldrick, 2008)'
_computing_structure_refinement     'SHELXL97 (Sheldrick, 2008)'
_computing_molecular_graphics     'ORTEP-3 (Farrugia, 1997)'
_computing_publication_material     'SHELXL97 (Sheldrick, 2008)'
loop_
    _atom_site_type_symbol
    _atom_site_label
    _atom_site_fract_x
    _atom_site_fract_y
    _atom_site_fract_z
    _atom_site_U_iso_or_equiv
    _atom_site_adp_type
    _atom_site_calc_flag
    _atom_site_refinement_flags
    _atom_site_occupancy
    _atom_site_symmetry_multiplicity
    _atom_site_disorder_assembly
    _atom_site_disorder_group
    C C1 0.3523(3) 0.37348(17) 0.05525(13) 0.0427(5) Uani d . 1 1 . .
    H H1 0.4634 0.3801 0.0553 0.051 Uiso calc R 1 1 . .
    C C2 0.2551(3) 0.36986(17) 0.13297(13) 0.0436(5) Uani d . 1 1 . .
    C C3 0.0903(3) 0.3619(2) 0.13202(16) 0.0567(6) Uani d . 1 1 . .
    H H3 0.0238 0.3608 0.1834 0.068 Uiso calc R 1 1 . .
    C C4 0.0236(3) 0.3556(3) 0.05513(19) 0.0681(7) Uani d . 1 1 . .
    H H4 -0.0878 0.3500 0.0549 0.082 Uiso calc R 1 1 . .
    C C5 0.1202(3) 0.3573(2) -0.02092(17) 0.0630(7) Uani d . 1 1 . .
    H H5 0.0742 0.3518 -0.0724 0.076 Uiso calc R 1 1 . .
    C C6 0.2857(3) 0.36727(18) -0.02203(13) 0.0475(5) Uani d . 1 1 . .
    C C7 0.3328(3) 0.36645(18) 0.21600(13) 0.0452(5) Uani d . 1 1 . .
    H H7A 0.3917 0.4358 0.2188 0.054 Uiso calc R 1 1 . .
    H H7B 0.2492 0.3673 0.2640 0.054 Uiso calc R 1 1 . .
    C C8 0.3762(3) 0.14402(19) 0.22185(16) 0.0560(6) Uani d . 1 1 . .
    H H8A 0.4636 0.0801 0.2193 0.067 Uiso calc R 1 1 . .
    H H8B 0.3180 0.1408 0.1712 0.067 Uiso calc R 1 1 . .
    C C9 0.2634(4) 0.1266(2) 0.2993(2) 0.0722(8) Uani d . 1 1 . .
    H H9 0.3045 0.1303 0.3522 0.087 Uiso calc R 1 1 . .
    C C10 0.1167(5) 0.1073(4) 0.2996(3) 0.1118(13) Uani d . 1 1 . .
    H H10A 0.0708 0.1030 0.2480 0.134 Uiso calc R 1 1 . .
    H H10B 0.0538 0.0974 0.3515 0.134 Uiso calc R 1 1 . .
    C C11 0.6357(2) 0.20232(19) 0.35234(12) 0.0414(4) Uani d . 1 1 . .
    C C12 0.5655(3) 0.2651(2) 0.42343(13) 0.0469(5) Uani d . 1 1 . .
    C C13 0.5809(3) 0.2177(2) 0.50477(14) 0.0616(6) Uani d . 1 1 . .
    H H13 0.5360 0.2610 0.5520 0.074 Uiso calc R 1 1 . .
    C C14 0.6615(4) 0.1076(3) 0.51736(16) 0.0670(7) Uani d . 1 1 . .
    H H14 0.6721 0.0766 0.5726 0.080 Uiso calc R 1 1 . .
    C C15 0.7263(3) 0.0438(2) 0.44686(15) 0.0550(6) Uani d . 1 1 . .
    C C16 0.7139(3) 0.0899(2) 0.36483(14) 0.0474(5) Uani d . 1 1 . .
    H H16 0.7579 0.0457 0.3178 0.057 Uiso calc R 1 1 . .
    C C17 0.3948(3) 0.36633(19) -0.10491(13) 0.0529(6) Uani d . 1 1 . .
    H H17A 0.3550 0.4297 -0.1432 0.064 Uiso calc R 1 1 . .
    H H17B 0.5044 0.3799 -0.0934 0.064 Uiso calc R 1 1 . .
    C C18 0.4535(3) 0.14377(19) -0.09764(15) 0.0547(6) Uani d . 1 1 . .
    H H18A 0.4232 0.0750 -0.1250 0.066 Uiso calc R 1 1 . .
    H H18B 0.3977 0.1464 -0.0402 0.066 Uiso calc R 1 1 . .
    C C19 0.6323(4) 0.1299(3) -0.09123(19) 0.0726(8) Uani d . 1 1 . .
    H H19 0.6998 0.1201 -0.1420 0.087 Uiso calc R 1 1 . .
    C C20 0.7008(5) 0.1304(3) -0.0213(3) 0.1042(12) Uani d . 1 1 . .
    H H20A 0.6375 0.1400 0.0308 0.125 Uiso calc R 1 1 . .
    H H20B 0.8140 0.1212 -0.0226 0.125 Uiso calc R 1 1 . .
    C C21 0.2219(3) 0.30691(18) -0.27923(13) 0.0428(5) Uani d . 1 1 . .
    C C22 0.0825(3) 0.2487(2) -0.25724(16) 0.0539(6) Uani d . 1 1 . .
    C C23 -0.0632(3) 0.2931(3) -0.2852(2) 0.0703(8) Uani d . 1 1 . .
    H H23 -0.1553 0.2530 -0.2710 0.084 Uiso calc R 1 1 . .
    C C24 -0.0753(3) 0.3962(3) -0.3342(2) 0.0723(8) Uani d . 1 1 . .
    H H24 -0.1748 0.4257 -0.3533 0.087 Uiso calc R 1 1 . .
    C C25 0.0607(3) 0.4551(2) -0.35453(17) 0.0591(6) Uani d . 1 1 . .
    C C26 0.2105(3) 0.41098(19) -0.32823(14) 0.0468(5) Uani d . 1 1 . .
    H H26 0.3024 0.4509 -0.3433 0.056 Uiso calc R 1 1 . .
    S S1 0.63115(7) 0.25666(5) 0.24397(3) 0.04469(14) Uani d . 1 1 . .
    S S2 0.41781(6) 0.25211(5) -0.25007(3) 0.04245(14) Uani d . 1 1 . .
    N N1 0.4463(2) 0.25790(15) 0.22148(11) 0.0450(4) Uani d . 1 1 . .
    N N2 0.3983(2) 0.25128(15) -0.14661(11) 0.0485(4) Uani d . 1 1 . .
    O O1 0.7286(2) 0.16884(15) 0.19430(10) 0.0610(4) Uani d . 1 1 . .
    O O2 0.6734(2) 0.37546(14) 0.23770(10) 0.0586(4) Uani d . 1 1 . .
    O O3 0.4524(2) 0.13258(14) -0.27629(10) 0.0560(4) Uani d . 1 1 . .
    Cl Cl1 0.45440(9) 0.40108(6) 0.41341(4) 0.06439(18) Uani d . 1 1 . .
    Cl Cl2 0.82694(11) -0.09625(7) 0.45968(5) 0.0831(2) Uani d . 1 1 . .
    Cl Cl3 0.08862(9) 0.12043(6) -0.19397(5) 0.0722(2) Uani d . 1 1 . .
    Cl Cl4 0.04722(11) 0.58805(7) -0.41244(6) 0.0902(3) Uani d . 1 1 . .
    O O4 0.52548(18) 0.33697(15) -0.28380(10) 0.0525(4) Uani d . 1 1 . .
loop_
    _atom_site_aniso_label
    _atom_site_aniso_U_11
    _atom_site_aniso_U_22
    _atom_site_aniso_U_33
    _atom_site_aniso_U_12
    _atom_site_aniso_U_13
    _atom_site_aniso_U_23
    C1 0.0560(13) 0.0353(10) 0.0367(10) -0.0047(9) -0.0038(9) -0.0011(8)
    C2 0.0565(13) 0.0350(10) 0.0379(11) 0.0030(9) -0.0044(9) -0.0015(8)
    C3 0.0557(14) 0.0599(14) 0.0517(14) 0.0045(11) 0.0003(11) -0.0044(11)
    C4 0.0500(14) 0.0834(19) 0.0707(18) 0.0048(13) -0.0112(13) -0.0129(14)
    C5 0.0723(17) 0.0652(16) 0.0524(14) 0.0078(13) -0.0229(13) -0.0080(12)
    C6 0.0699(15) 0.0351(10) 0.0371(11) -0.0007(10) -0.0072(10) -0.0013(8)
    C7 0.0587(13) 0.0416(11) 0.0335(10) -0.0001(9) 0.0011(9) -0.0039(8)
    C8 0.0685(15) 0.0386(11) 0.0630(15) -0.0089(10) -0.0144(12) 0.0006(10)
    C9 0.0738(19) 0.0669(17) 0.080(2) -0.0249(14) -0.0178(15) 0.0206(14)
    C10 0.083(2) 0.132(3) 0.127(3) -0.044(2) -0.020(2) 0.029(3)
    C11 0.0436(11) 0.0504(12) 0.0306(10) -0.0091(9) -0.0017(8) -0.0018(8)
    C12 0.0524(12) 0.0527(12) 0.0363(11) -0.0080(10) -0.0027(9) -0.0050(9)
    C13 0.0766(17) 0.0754(17) 0.0310(11) -0.0037(14) 0.0019(11) -0.0058(11)
    C14 0.0852(19) 0.0777(18) 0.0365(12) -0.0043(15) -0.0051(12) 0.0085(12)
    C15 0.0603(14) 0.0558(14) 0.0485(13) -0.0063(11) -0.0069(11) 0.0089(10)
    C16 0.0489(12) 0.0559(13) 0.0379(11) -0.0069(10) -0.0035(9) -0.0033(9)
    C17 0.0875(18) 0.0387(11) 0.0334(11) -0.0118(11) -0.0048(11) 0.0005(8)
    C18 0.0774(17) 0.0414(12) 0.0432(12) -0.0038(11) 0.0008(11) 0.0045(9)
    C19 0.081(2) 0.0750(18) 0.0587(16) 0.0039(15) -0.0086(14) 0.0118(14)
    C20 0.105(3) 0.114(3) 0.096(3) 0.001(2) -0.032(2) -0.004(2)
    C21 0.0441(11) 0.0470(11) 0.0377(11) -0.0051(9) -0.0011(9) -0.0109(9)
    C22 0.0494(13) 0.0528(13) 0.0593(14) -0.0087(10) 0.0041(11) -0.0141(11)
    C23 0.0453(14) 0.0733(18) 0.093(2) -0.0101(12) -0.0023(13) -0.0180(16)
    C24 0.0486(14) 0.0769(19) 0.093(2) 0.0034(13) -0.0200(14) -0.0187(16)
    C25 0.0648(16) 0.0526(14) 0.0609(15) 0.0052(12) -0.0172(12) -0.0116(11)
    C26 0.0500(12) 0.0480(12) 0.0436(12) -0.0043(9) -0.0085(9) -0.0083(9)
    S1 0.0529(3) 0.0501(3) 0.0300(2) -0.0060(2) 0.0017(2) -0.0006(2)
    S2 0.0450(3) 0.0478(3) 0.0337(3) -0.0032(2) 0.0003(2) -0.0033(2)
    N1 0.0604(11) 0.0355(9) 0.0401(9) -0.0053(8) -0.0098(8) -0.0001(7)
    N2 0.0749(13) 0.0377(9) 0.0324(9) -0.0040(8) -0.0041(8) -0.0002(7)
    O1 0.0690(11) 0.0715(11) 0.0369(8) 0.0091(9) 0.0071(7) -0.0046(7)
    O2 0.0689(11) 0.0584(10) 0.0504(9) -0.0231(8) -0.0005(8) 0.0057(7)
    O3 0.0645(10) 0.0540(9) 0.0468(9) 0.0077(8) -0.0003(7) -0.0138(7)
    Cl1 0.0808(4) 0.0610(4) 0.0484(3) 0.0087(3) -0.0027(3) -0.0135(3)
    Cl2 0.1044(6) 0.0696(4) 0.0707(5) 0.0120(4) -0.0131(4) 0.0149(4)
    Cl3 0.0726(4) 0.0601(4) 0.0836(5) -0.0233(3) 0.0114(4) -0.0002(3)
    Cl4 0.1033(6) 0.0672(4) 0.1033(6) 0.0049(4) -0.0444(5) 0.0105(4)
    O4 0.0452(8) 0.0693(10) 0.0431(8) -0.0114(7) -0.0023(7) 0.0070(7)
_geom_special_details
;
All e.s.d.'s (except the e.s.d. in the dihedral angle between two l.s. planes)
are estimated using the full covariance matrix. The cell e.s.d.'s are taken
into account individually in the estimation of e.s.d.'s in distances, angles
and torsion angles; correlations between e.s.d.'s in cell parameters are only
used when they are defined by crystal symmetry. An approximate (isotropic)
treatment of cell e.s.d.'s is used for estimating e.s.d.'s involving l.s.
planes.
;
loop_
    _geom_bond_atom_site_label_1
    _geom_bond_atom_site_label_2
    _geom_bond_site_symmetry_2
    _geom_bond_distance
    _geom_bond_publ_flag
    C1 C6 . 1.384(3) ?
    C1 C2 . 1.393(3) ?
    C1 H1 . 0.9300 ?
    C2 C3 . 1.378(3) ?
    C2 C7 . 1.502(3) ?
    C3 C4 . 1.379(4) ?
    C3 H3 . 0.9300 ?
    C4 C5 . 1.369(4) ?
    C4 H4 . 0.9300 ?
    C5 C6 . 1.383(4) ?
    C5 H5 . 0.9300 ?
    C6 C17 . 1.507(3) ?
    C7 N1 . 1.476(3) ?
    C7 H7A . 0.9700 ?
    C7 H7B . 0.9700 ?
    C8 N1 . 1.467(3) ?
    C8 C9 . 1.475(4) ?
    C8 H8A . 0.9700 ?
    C8 H8B . 0.9700 ?
    C9 C10 . 1.254(4) ?
    C9 H9 . 0.9300 ?
    C10 H10A . 0.9300 ?
    C10 H10B . 0.9300 ?
    C11 C16 . 1.386(3) ?
    C11 C12 . 1.391(3) ?
    C11 S1 . 1.784(2) ?
    C12 C13 . 1.375(3) ?
    C12 Cl1 . 1.724(2) ?
    C13 C14 . 1.372(4) ?
    C13 H13 . 0.9300 ?
    C14 C15 . 1.378(4) ?
    C14 H14 . 0.9300 ?
    C15 C16 . 1.376(3) ?
    C15 Cl2 . 1.732(3) ?
    C16 H16 . 0.9300 ?
    C17 N2 . 1.478(3) ?
    C17 H17A . 0.9700 ?
    C17 H17B . 0.9700 ?
    C18 N2 . 1.472(3) ?
    C18 C19 . 1.484(4) ?
    C18 H18A . 0.9700 ?
    C18 H18B . 0.9700 ?
    C19 C20 . 1.281(4) ?
    C19 H19 . 0.9300 ?
    C20 H20A . 0.9300 ?
    C20 H20B . 0.9300 ?
    C21 C26 . 1.382(3) ?
    C21 C22 . 1.393(3) ?
    C21 S2 . 1.773(2) ?
    C22 C23 . 1.365(4) ?
    C22 Cl3 . 1.727(3) ?
    C23 C24 . 1.373(4) ?
    C23 H23 . 0.9300 ?
    C24 C25 . 1.371(4) ?
    C24 H24 . 0.9300 ?
    C25 C26 . 1.384(3) ?
    C25 Cl4 . 1.728(3) ?
    C26 H26 . 0.9300 ?
    S1 O2 . 1.4226(16) ?
    S1 O1 . 1.4227(16) ?
    S1 N1 . 1.6011(19) ?
    S2 O3 . 1.4249(16) ?
    S2 O4 . 1.4281(16) ?
    S2 N2 . 1.6112(18) ?
loop_
    _geom_angle_atom_site_label_1
    _geom_angle_atom_site_label_2
    _geom_angle_atom_site_label_3
    _geom_angle_site_symmetry_1
    _geom_angle_site_symmetry_3
    _geom_angle
    _geom_angle_publ_flag
    C6 C1 C2 . . 120.9(2) ?
    C6 C1 H1 . . 119.6 ?
    C2 C1 H1 . . 119.6 ?
    C3 C2 C1 . . 119.0(2) ?
    C3 C2 C7 . . 121.2(2) ?
    C1 C2 C7 . . 119.7(2) ?
    C2 C3 C4 . . 120.2(2) ?
    C2 C3 H3 . . 119.9 ?
    C4 C3 H3 . . 119.9 ?
    C5 C4 C3 . . 120.4(3) ?
    C5 C4 H4 . . 119.8 ?
    C3 C4 H4 . . 119.8 ?
    C4 C5 C6 . . 120.7(2) ?
    C4 C5 H5 . . 119.7 ?
    C6 C5 H5 . . 119.7 ?
    C5 C6 C1 . . 118.8(2) ?
    C5 C6 C17 . . 121.4(2) ?
    C1 C6 C17 . . 119.7(2) ?
    N1 C7 C2 . . 109.52(16) ?
    N1 C7 H7A . . 109.8 ?
    C2 C7 H7A . . 109.8 ?
    N1 C7 H7B . . 109.8 ?
    C2 C7 H7B . . 109.8 ?
    H7A C7 H7B . . 108.2 ?
    N1 C8 C9 . . 111.8(2) ?
    N1 C8 H8A . . 109.2 ?
    C9 C8 H8A . . 109.2 ?
    N1 C8 H8B . . 109.2 ?
    C9 C8 H8B . . 109.2 ?
    H8A C8 H8B . . 107.9 ?
    C10 C9 C8 . . 125.5(3) ?
    C10 C9 H9 . . 117.3 ?
    C8 C9 H9 . . 117.3 ?
    C9 C10 H10A . . 120.0 ?
    C9 C10 H10B . . 120.0 ?
    H10A C10 H10B . . 120.0 ?
    C16 C11 C12 . . 119.06(19) ?
    C16 C11 S1 . . 116.79(15) ?
    C12 C11 S1 . . 124.15(17) ?
    C13 C12 C11 . . 119.9(2) ?
    C13 C12 Cl1 . . 117.98(18) ?
    C11 C12 Cl1 . . 122.09(17) ?
    C14 C13 C12 . . 121.1(2) ?
    C14 C13 H13 . . 119.5 ?
    C12 C13 H13 . . 119.5 ?
    C13 C14 C15 . . 119.0(2) ?
    C13 C14 H14 . . 120.5 ?
    C15 C14 H14 . . 120.5 ?
    C16 C15 C14 . . 121.0(2) ?
    C16 C15 Cl2 . . 118.46(19) ?
    C14 C15 Cl2 . . 120.56(19) ?
    C15 C16 C11 . . 119.9(2) ?
    C15 C16 H16 . . 120.0 ?
    C11 C16 H16 . . 120.0 ?
    N2 C17 C6 . . 110.33(18) ?
    N2 C17 H17A . . 109.6 ?
    C6 C17 H17A . . 109.6 ?
    N2 C17 H17B . . 109.6 ?
    C6 C17 H17B . . 109.6 ?
    H17A C17 H17B . . 108.1 ?
    N2 C18 C19 . . 113.2(2) ?
    N2 C18 H18A . . 108.9 ?
    C19 C18 H18A . . 108.9 ?
    N2 C18 H18B . . 108.9 ?
    C19 C18 H18B . . 108.9 ?
    H18A C18 H18B . . 107.7 ?
    C20 C19 C18 . . 125.2(3) ?
    C20 C19 H19 . . 117.4 ?
    C18 C19 H19 . . 117.4 ?
    C19 C20 H20A . . 120.0 ?
    C19 C20 H20B . . 120.0 ?
    H20A C20 H20B . . 120.0 ?
    C26 C21 C22 . . 119.4(2) ?
    C26 C21 S2 . . 117.30(16) ?
    C22 C21 S2 . . 123.27(18) ?
    C23 C22 C21 . . 120.2(2) ?
    C23 C22 Cl3 . . 118.4(2) ?
    C21 C22 Cl3 . . 121.38(19) ?
    C22 C23 C24 . . 120.7(3) ?
    C22 C23 H23 . . 119.6 ?
    C24 C23 H23 . . 119.6 ?
    C25 C24 C23 . . 119.4(3) ?
    C25 C24 H24 . . 120.3 ?
    C23 C24 H24 . . 120.3 ?
    C24 C25 C26 . . 121.1(2) ?
    C24 C25 Cl4 . . 120.3(2) ?
    C26 C25 Cl4 . . 118.6(2) ?
    C21 C26 C25 . . 119.2(2) ?
    C21 C26 H26 . . 120.4 ?
    C25 C26 H26 . . 120.4 ?
    O2 S1 O1 . . 118.98(11) ?
    O2 S1 N1 . . 107.96(10) ?
    O1 S1 N1 . . 108.42(10) ?
    O2 S1 C11 . . 109.61(10) ?
    O1 S1 C11 . . 104.72(10) ?
    N1 S1 C11 . . 106.50(9) ?
    O3 S2 O4 . . 118.28(10) ?
    O3 S2 N2 . . 108.01(9) ?
    O4 S2 N2 . . 110.76(10) ?
    O3 S2 C21 . . 108.82(10) ?
    O4 S2 C21 . . 105.88(10) ?
    N2 S2 C21 . . 104.16(10) ?
    C8 N1 C7 . . 117.11(18) ?
    C8 N1 S1 . . 117.93(15) ?
    C7 N1 S1 . . 123.99(14) ?
    C18 N2 C17 . . 117.55(18) ?
    C18 N2 S2 . . 119.85(15) ?
    C17 N2 S2 . . 117.37(14) ?
loop_
    _geom_torsion_atom_site_label_1
    _geom_torsion_atom_site_label_2
    _geom_torsion_atom_site_label_3
    _geom_torsion_atom_site_label_4
    _geom_torsion_site_symmetry_1
    _geom_torsion_site_symmetry_2
    _geom_torsion_site_symmetry_3
    _geom_torsion_site_symmetry_4
    _geom_torsion
    _geom_torsion_publ_flag
    C6 C1 C2 C3 . . . . -1.0(3) ?
    C6 C1 C2 C7 . . . . 174.88(18) ?
    C1 C2 C3 C4 . . . . 1.1(3) ?
    C7 C2 C3 C4 . . . . -174.8(2) ?
    C2 C3 C4 C5 . . . . -0.1(4) ?
    C3 C4 C5 C6 . . . . -0.9(4) ?
    C4 C5 C6 C1 . . . . 1.0(4) ?
    C4 C5 C6 C17 . . . . 178.5(2) ?
    C2 C1 C6 C5 . . . . 0.0(3) ?
    C2 C1 C6 C17 . . . . -177.50(18) ?
    C3 C2 C7 N1 . . . . 114.2(2) ?
    C1 C2 C7 N1 . . . . -61.7(2) ?
    N1 C8 C9 C10 . . . . 123.0(4) ?
    C16 C11 C12 C13 . . . . 3.0(3) ?
    S1 C11 C12 C13 . . . . -177.43(19) ?
    C16 C11 C12 Cl1 . . . . -175.59(17) ?
    S1 C11 C12 Cl1 . . . . 4.0(3) ?
    C11 C12 C13 C14 . . . . -1.5(4) ?
    Cl1 C12 C13 C14 . . . . 177.1(2) ?
    C12 C13 C14 C15 . . . . -0.6(4) ?
    C13 C14 C15 C16 . . . . 1.2(4) ?
    C13 C14 C15 Cl2 . . . . -179.3(2) ?
    C14 C15 C16 C11 . . . . 0.2(4) ?
    Cl2 C15 C16 C11 . . . . -179.29(17) ?
    C12 C11 C16 C15 . . . . -2.3(3) ?
    S1 C11 C16 C15 . . . . 178.04(18) ?
    C5 C6 C17 N2 . . . . -63.4(3) ?
    C1 C6 C17 N2 . . . . 114.1(2) ?
    N2 C18 C19 C20 . . . . 116.5(3) ?
    C26 C21 C22 C23 . . . . 1.2(3) ?
    S2 C21 C22 C23 . . . . -176.92(19) ?
    C26 C21 C22 Cl3 . . . . -178.38(16) ?
    S2 C21 C22 Cl3 . . . . 3.5(3) ?
    C21 C22 C23 C24 . . . . -1.0(4) ?
    Cl3 C22 C23 C24 . . . . 178.6(2) ?
    C22 C23 C24 C25 . . . . -0.3(4) ?
    C23 C24 C25 C26 . . . . 1.5(4) ?
    C23 C24 C25 Cl4 . . . . -177.5(2) ?
    C22 C21 C26 C25 . . . . -0.1(3) ?
    S2 C21 C26 C25 . . . . 178.15(17) ?
    C24 C25 C26 C21 . . . . -1.3(4) ?
    Cl4 C25 C26 C21 . . . . 177.70(16) ?
    C16 C11 S1 O2 . . . . -134.09(17) ?
    C12 C11 S1 O2 . . . . 46.3(2) ?
    C16 C11 S1 O1 . . . . -5.38(19) ?
    C12 C11 S1 O1 . . . . 175.01(19) ?
    C16 C11 S1 N1 . . . . 109.37(17) ?
    C12 C11 S1 N1 . . . . -70.3(2) ?
    C26 C21 S2 O3 . . . . -125.84(16) ?
    C22 C21 S2 O3 . . . . 52.3(2) ?
    C26 C21 S2 O4 . . . . 2.29(18) ?
    C22 C21 S2 O4 . . . . -179.54(18) ?
    C26 C21 S2 N2 . . . . 119.15(16) ?
    C22 C21 S2 N2 . . . . -62.7(2) ?
    C9 C8 N1 C7 . . . . -65.1(3) ?
    C9 C8 N1 S1 . . . . 104.1(2) ?
    C2 C7 N1 C8 . . . . -61.9(2) ?
    C2 C7 N1 S1 . . . . 129.61(17) ?
    O2 S1 N1 C8 . . . . 178.66(16) ?
    O1 S1 N1 C8 . . . . 48.51(19) ?
    C11 S1 N1 C8 . . . . -63.70(18) ?
    O2 S1 N1 C7 . . . . -12.98(19) ?
    O1 S1 N1 C7 . . . . -143.13(16) ?
    C11 S1 N1 C7 . . . . 104.66(17) ?
    C19 C18 N2 C17 . . . . -73.6(3) ?
    C19 C18 N2 S2 . . . . 80.2(2) ?
    C6 C17 N2 C18 . . . . -58.5(3) ?
    C6 C17 N2 S2 . . . . 147.10(17) ?
    O3 S2 N2 C18 . . . . 14.2(2) ?
    O4 S2 N2 C18 . . . . -116.77(18) ?
    C21 S2 N2 C18 . . . . 129.81(18) ?
    O3 S2 N2 C17 . . . . 168.06(17) ?
    O4 S2 N2 C17 . . . . 37.1(2) ?
    C21 S2 N2 C17 . . . . -76.35(19) ?
loop_
    _geom_hbond_atom_site_label_D
    _geom_hbond_atom_site_label_H
    _geom_hbond_atom_site_label_A
    _geom_hbond_site_symmetry_A
    _geom_hbond_distance_DH
    _geom_hbond_distance_HA
    _geom_hbond_distance_DA
    _geom_hbond_angle_DHA
    C8 H8A O3 2_655 0.97 2.59 3.422(3) 144
data_global
_journal_date_recd_electronic     2011-10-28
_journal_date_accepted     2011-10-29
_journal_name_full     'Acta Crystallographica, Section E'
_journal_year     2011
_journal_volume     67
_journal_issue     12
_journal_page_first     o3280
_journal_page_last     o3280
_journal_paper_category     QO
_journal_coeditor_code     SU2341
_publ_contact_author_name     'Islam Ullah Khan'
_publ_contact_author_address
;
Materials Chemistry Laboratry,
Department of Chemistry,
GC University,
Lahore 54000,
Pakistan
;
_publ_contact_author_email     iuklodhi@yahoo.com
_publ_contact_author_fax     '  '
_publ_contact_author_phone     ' '
_publ_section_title
;\
<i>N</i>,<i>N</i>'-Diallyl-2,2',5,5'-tetrachloro-<i>N</i>,<i>N</i>'-[1,3-\
phenylenebis(methylene)]dibenzenesulfonamide
;
loop_
    _publ_author_name
    _publ_author_address
    'Tahir Ali Sheikh'
;
Materials Chemistry Laboratry,
Department of Chemistry,
GC University,
Lahore 54000,
Pakistan
;
    'Ejaz'
;
Materials Chemistry Laboratry,
Department of Chemistry,
GC University,
Lahore 54000,
Pakistan
;
    'Islam Ullah Khan'
;
Materials Chemistry Laboratry,
Department of Chemistry,
GC University,
Lahore 54000,
Pakistan
;
    'Harrison, William T. A.'
;   Department of Chemistry
    University of Aberdeen
    Meston Walk
    Aberdeen AB24 3UE
    Scotland
;
