# Supplementary material for: N,N′-Diallyl-2,2′,5,5′-tetra­chloro-N,N′-[1,3-phenyl­enebis(methyl­ene)]dibenzene­sulfonamide
Source: Acta Crystallogr Sect E Struct Rep Online. 2011 Nov 12;67(Pt 12):o3280. doi: 10.1107/S1600536811045478 (PMC3238937; doi:10.1107/S1600536811045478)
Supplement: Supplementary file 2 [file e-67-o3280-Isup2.hkl]

# 
# h,k,l, Fc-squared, Fo-squared, sigma(Fo-squared) and status flag 
# 
data_I
_shelx_title ' T3_0m in P-1' 
_shelx_refln_list_code          4 
_shelx_F_calc_maximum      184.46 
_exptl_crystal_F_000       652.00 
_reflns_d_resolution_high  0.7477 
 
loop_ 
 _symmetry_equiv_pos_as_xyz 
 'x, y, z' 
 '-x, -y, -z' 
 
_cell_length_a     8.2744 
_cell_length_b    11.3398 
_cell_length_c    15.6481 
_cell_angle_alpha  87.777 
_cell_angle_beta   84.443 
_cell_angle_gamma  84.257 
 
_shelx_F_squared_multiplier     1.000 
 
loop_ 
 _refln_index_h 
 _refln_index_k 
 _refln_index_l 
 _refln_F_squared_calc 
 _refln_F_squared_meas 
 _refln_F_squared_sigma 
 _refln_observed_status 
   2   0   0     2175.98     2136.12     20.75 o 
   3   0   0     1229.43     1138.29     33.88 o 
   4   0   0      795.99      805.07     12.03 o 
   5   0   0       25.59       27.27      3.03 o 
   6   0   0      802.55      772.30     15.09 o 
   7   0   0       33.51       31.34      3.88 o 
   8   0   0       50.49       46.74      6.81 o 
   9   0   0        0.01        6.19      3.41 o 
  10   0   0        4.90        8.56      3.91 o 
 -10   1   0       73.74       61.03      6.33 o 
  -9   1   0      138.08      174.11      8.87 o 
  -8   1   0       12.42       13.33      3.43 o 
  -7   1   0       12.84        7.94      2.90 o 
  -6   1   0      205.23      206.25      5.94 o 
  -5   1   0      421.08      448.27      7.70 o 
  -4   1   0     3469.53     3395.72     37.58 o 
  -3   1   0      652.41      658.37      8.82 o 
  -2   1   0      775.39      723.42      7.37 o 
  -1   1   0     1034.89     1113.08     12.28 o 
   1   1   0     3997.25     2551.79    243.72 o 
   2   1   0     9149.26     9646.19     83.83 o 
   3   1   0     3163.89     3106.65     33.64 o 
   4   1   0      703.99      696.32      9.62 o 
   5   1   0      866.30      809.91     12.74 o 
   6   1   0      151.91      132.62     10.59 o 
   7   1   0      187.41      169.10      6.67 o 
   8   1   0       13.84       12.79      4.28 o 
   9   1   0       44.62       63.96      5.76 o 
  10   1   0       22.57       13.53      4.07 o 
 -10   2   0        8.88        7.97      4.28 o 
  -9   2   0       15.71       11.94      3.93 o 
  -8   2   0       18.89        8.76      3.65 o 
  -7   2   0       19.24       21.27      3.49 o 
  -6   2   0      397.92      416.61      8.06 o 
  -5   2   0      401.48      402.97      7.34 o 
  -4   2   0      797.32      750.37     10.53 o 
  -3   2   0     1161.53     1244.97     14.89 o 
  -2   2   0     2326.73     2412.27     21.94 o 
  -1   2   0     2598.49     2771.27     20.52 o 
   1   2   0    17256.71    16481.28    389.01 o 
   2   2   0    13617.43    14258.07    117.17 o 
   3   2   0     4296.26     4531.40     53.24 o 
   4   2   0      980.84     1050.46     14.63 o 
   5   2   0      703.99      700.88     11.34 o 
   6   2   0      220.08      172.56      5.38 o 
   7   2   0       14.65       12.06      2.48 o 
   8   2   0        2.69        1.55      2.62 o 
   9   2   0        6.97        7.93      3.30 o 
  10   2   0       11.22       14.87      4.00 o 
 -10   3   0       24.45       31.56      5.30 o 
  -9   3   0      109.78       98.30     13.33 o 
  -8   3   0      107.91      131.12      7.51 o 
  -7   3   0        0.69       -3.27      3.27 o 
  -6   3   0       10.76        7.45      2.03 o 
  -5   3   0      185.26      203.04      5.68 o 
  -4   3   0       92.58       92.25      4.11 o 
  -3   3   0      307.00      315.10      5.25 o 
  -2   3   0      406.18      365.48      5.28 o 
  -1   3   0     2717.81     2681.52     22.20 o 
   0   3   0      178.17      186.83      8.08 o 
   1   3   0     1997.20     2123.77     55.21 o 
   2   3   0       26.65       30.15      0.99 o 
   3   3   0      489.46      473.16      6.40 o 
   4   3   0     1096.07     1113.31     18.24 o 
   5   3   0      136.17      130.74      4.15 o 
   6   3   0       27.97       27.12      2.67 o 
   7   3   0        0.86       -2.03      2.03 o 
   8   3   0      148.74      175.32      7.34 o 
   9   3   0       45.92       35.35      4.32 o 
  10   3   0       27.46       38.32      8.00 o 
 -10   4   0        9.56       10.32      4.28 o 
  -9   4   0       10.73        9.87      3.66 o 
  -8   4   0       30.60       38.31      4.72 o 
  -7   4   0        0.70       -0.29      2.55 o 
  -6   4   0        0.88       -1.78      1.78 o 
  -5   4   0      631.94      622.42      9.91 o 
  -4   4   0      104.85       99.42      3.33 o 
  -3   4   0        3.46        0.40      1.41 o 
  -2   4   0     1938.30     2026.46     18.92 o 
  -1   4   0      335.14      277.99      3.59 o 
   0   4   0    17260.43    18111.12    310.56 o 
   1   4   0     2760.28     2617.93     68.33 o 
   2   4   0      219.51      181.57      3.36 o 
   3   4   0        0.56        1.00      0.72 o 
   4   4   0      579.56      592.75     10.69 o 
   5   4   0     2343.57     2349.23     26.96 o 
   6   4   0      359.79      374.48      6.91 o 
   7   4   0      120.44      120.69      5.74 o 
   8   4   0        1.80        1.26      2.62 o 
   9   4   0        8.24        8.14      3.16 o 
  10   4   0        7.07        9.03      4.14 o 
  -9   5   0       30.36       24.87      4.63 o 
  -8   5   0       18.53       21.52      4.31 o 
  -7   5   0        4.68        5.15      2.78 o 
  -6   5   0       50.20       54.80      4.00 o 
  -5   5   0       27.56       31.86      3.29 o 
  -4   5   0       42.74       51.20      2.63 o 
  -3   5   0      193.87      209.14      4.13 o 
  -2   5   0      170.71      150.93      2.77 o 
  -1   5   0     1648.80     1759.24     17.69 o 
   0   5   0        0.83       -1.37      1.37 o 
   1   5   0      129.03      136.67      7.74 o 
   2   5   0      379.38      344.28      4.58 o 
   3   5   0      670.83      642.59     10.98 o 
   4   5   0     1066.52     1039.83     14.41 o 
   5   5   0        0.34        3.19      1.36 o 
   6   5   0      109.60      119.72      4.54 o 
   7   5   0       31.16       25.82      2.94 o 
   8   5   0       23.53       20.73      3.34 o 
   9   5   0       68.60       57.65      5.17 o 
  10   5   0       41.97       44.10      9.76 o 
  -9   6   0       10.62       10.14      5.55 o 
  -8   6   0       52.88       47.52      5.27 o 
  -7   6   0        1.07        3.31      2.72 o 
  -6   6   0       50.18       43.23      3.65 o 
  -5   6   0      495.59      490.58      8.62 o 
  -4   6   0      430.28      441.08      8.12 o 
  -3   6   0       27.62       20.91      1.90 o 
  -2   6   0     1700.57     1677.90     22.43 o 
  -1   6   0       23.34       25.07      1.61 o 
   0   6   0     5257.62     5519.15     96.25 o 
   1   6   0      442.25      486.09     18.51 o 
   2   6   0        2.43        3.48      2.35 o 
   3   6   0      122.60      146.96      3.53 o 
   4   6   0      523.81      511.98     10.64 o 
   5   6   0       85.62       76.49      3.34 o 
   6   6   0       82.00       76.26      3.75 o 
   7   6   0       31.75       22.97      3.35 o 
   8   6   0        6.88        2.82      3.30 o 
   9   6   0        7.50       10.77      6.06 o 
  10   6   0        2.45       -0.67      6.40 o 
  -9   7   0       12.80       20.20      6.22 o 
  -8   7   0       21.85       33.40      6.28 o 
  -7   7   0       11.20        6.22      4.50 o 
  -6   7   0       55.71       65.06      6.01 o 
  -5   7   0      103.71      103.90      4.00 o 
  -4   7   0      873.50      840.91     11.66 o 
  -3   7   0      244.93      249.64      6.81 o 
  -2   7   0      410.66      406.88      7.63 o 
  -1   7   0      615.66      576.91      6.89 o 
   0   7   0      137.96      127.68      8.08 o 
   1   7   0      645.56      675.10     15.28 o 
   2   7   0      546.26      573.49      9.71 o 
   3   7   0      193.11      168.14      3.96 o 
   4   7   0      429.69      434.71      9.11 o 
   5   7   0      498.92      507.12     10.81 o 
   6   7   0      733.28      756.64     17.08 o 
   7   7   0       82.67       81.37      6.89 o 
   8   7   0       13.08       16.32      4.40 o 
   9   7   0       25.73       21.21      7.41 o 
  10   7   0        0.20       -1.01      6.06 o 
  -8   8   0       24.03       37.22      7.02 o 
  -7   8   0       12.93        5.27      7.74 o 
  -6   8   0      243.91      226.45     19.02 o 
  -5   8   0       39.11       43.92      4.38 o 
  -4   8   0     1446.51     1469.92     25.06 o 
  -3   8   0       59.32       55.63      3.95 o 
  -2   8   0      240.59      237.77      5.68 o 
  -1   8   0     1670.71     1678.96     17.56 o 
   0   8   0     4618.66     4636.44     83.02 o 
   1   8   0      263.31      308.76     13.47 o 
   2   8   0     1527.20     1596.16     23.00 o 
   3   8   0      227.03      242.33      5.86 o 
   4   8   0       32.57       41.50      3.99 o 
   5   8   0       14.84       20.18      2.77 o 
   6   8   0       33.75       32.49      3.55 o 
   7   8   0        9.16       19.59      4.28 o 
   8   8   0        4.42        4.04      3.81 o 
   9   8   0        0.91       -0.67      5.72 o 
  -8   9   0       11.69       16.62      5.94 o 
  -7   9   0       15.96       20.98      7.24 o 
  -6   9   0        0.65       -3.41      3.72 o 
  -5   9   0      140.51      137.84      7.21 o 
  -4   9   0       39.06       46.63      4.25 o 
  -3   9   0      218.00      200.70      6.71 o 
  -2   9   0       17.82       12.57      2.13 o 
  -1   9   0      718.97      682.83      9.20 o 
   0   9   0       28.83       22.35      3.72 o 
   1   9   0       18.49       17.18      3.23 o 
   2   9   0       16.16       18.09      2.99 o 
   3   9   0     1053.86      983.48     16.13 o 
   4   9   0      184.38      215.77     10.31 o 
   5   9   0      436.38      432.83     13.79 o 
   6   9   0        3.60       -2.19      2.62 o 
   7   9   0        4.55        6.87      3.55 o 
   8   9   0        8.17        8.58      4.50 o 
   9   9   0       19.44       21.54      8.08 o 
  -7  10   0       12.29       15.23      9.59 o 
  -6  10   0       22.20        5.71      4.77 o 
  -5  10   0        3.43        1.54      2.92 o 
  -4  10   0       38.41       35.60      4.02 o 
  -3  10   0      107.03      103.92      5.56 o 
  -2  10   0        3.51        2.67      1.97 o 
  -1  10   0      308.90      314.21      6.47 o 
   0  10   0      136.93      117.70      7.84 o 
   1  10   0      398.90      411.52     12.61 o 
   2  10   0      105.60      121.76      6.66 o 
   3  10   0      125.06      122.46     11.11 o 
   4  10   0       39.72       47.88      3.33 o 
   5  10   0       52.21       61.69      4.30 o 
   6  10   0       48.18       45.35      5.00 o 
   7  10   0        1.39        2.52      3.57 o 
   8  10   0        3.58       14.03      8.75 o 
  -6  11   0        3.26        2.52      4.45 o 
  -5  11   0        2.51        2.93      4.38 o 
  -4  11   0       12.87        8.62      3.12 o 
  -3  11   0        0.86        0.58      2.20 o 
  -2  11   0       31.99       23.68      3.53 o 
  -1  11   0        8.58       10.02      2.25 o 
   0  11   0       10.98        6.55      3.88 o 
   1  11   0       26.14       37.25      4.92 o 
   2  11   0      288.92      294.55     17.84 o 
   3  11   0      122.38      118.55      5.45 o 
   4  11   0      133.54      116.64      6.32 o 
   5  11   0        3.56        4.87      3.05 o 
   6  11   0       17.33       13.13      5.39 o 
   7  11   0       11.91        8.08      6.06 o 
   8  11   0       24.89       27.79      5.70 o 
  -5  12   0       22.52       15.48      8.08 o 
  -4  12   0       10.79       14.47      4.28 o 
  -3  12   0       18.20       12.99      4.11 o 
  -2  12   0      243.43      257.75     17.50 o 
  -1  12   0       18.88       15.81      2.85 o 
   0  12   0       11.54       15.76      4.53 o 
   1  12   0       63.09       77.42     11.45 o 
   2  12   0        3.11       -1.01      6.06 o 
   3  12   0       27.19       26.37      3.06 o 
   4  12   0       30.19       16.78      4.38 o 
   5  12   0       96.69       96.27      8.42 o 
   6  12   0        0.86       -1.68      4.04 o 
   7  12   0       20.86       13.80      6.40 o 
  -4  13   0       62.03       52.51      8.42 o 
  -3  13   0        3.56       -2.52      3.16 o 
  -2  13   0        6.62        2.40      3.20 o 
  -1  13   0       20.91       19.52      3.70 o 
   1  13   0        3.47       -0.34      6.40 o 
   2  13   0       16.44       21.88      8.08 o 
   3  13   0        3.13        4.68      2.52 o 
   4  13   0      145.80      159.25     13.97 o 
   5  13   0        0.24        1.68      3.37 o 
   6  13   0       17.05       14.14      5.39 o 
  -3  14   0        0.91        2.53      5.05 o 
  -2  14   0       12.33       13.47      4.38 o 
  -1  14   0       52.57       44.77      5.39 o 
   2  14   0        0.11       -2.02      6.40 o 
   3  14   0        3.89        2.62      2.22 o 
   4  14   0        4.79        6.93      3.87 o 
   5  14   0        1.89        7.07      4.38 o 
   0 -15   1        0.78       -0.34      2.69 o 
  -5 -14   1       23.93       24.57      5.39 o 
  -4 -14   1        5.13       10.77      3.70 o 
  -3 -14   1       30.33       24.24      3.70 o 
   0 -14   1       30.35       27.27      4.04 o 
   1 -14   1       21.19       21.88      4.38 o 
   2 -14   1       10.53        8.42      4.04 o 
   3 -14   1       29.41       35.68      6.73 o 
  -6 -13   1       13.46       12.46      5.39 o 
  -5 -13   1        6.63       12.79      4.71 o 
  -4 -13   1        3.67        1.26      4.21 o 
  -3 -13   1       53.79       45.04      4.38 o 
   0 -13   1        2.33        1.01      2.02 o 
   1 -13   1       98.57       77.42      6.73 o 
   2 -13   1       16.55       12.34      3.72 o 
   3 -13   1        4.65       10.79      3.98 o 
   4 -13   1       21.64       18.66      5.41 o 
  -7 -12   1       11.88       12.46      6.40 o 
  -6 -12   1        7.61        9.43      5.05 o 
  -5 -12   1        4.14        8.75      4.38 o 
  -4 -12   1        7.25        7.26      2.94 o 
  -3 -12   1        2.62        1.82      1.86 o 
  -2 -12   1       81.39       82.81     11.11 o 
  -1 -12   1      163.81      160.23     15.48 o 
   0 -12   1       54.48       60.93      4.38 o 
   1 -12   1       33.65       31.66      3.72 o 
   2 -12   1      168.16      175.77     15.65 o 
   3 -12   1       21.76       19.86      4.42 o 
   4 -12   1        0.44       -0.27      3.30 o 
   5 -12   1        2.30       11.11      7.41 o 
  -8 -11   1        4.57       10.62     15.15 o 
  -7 -11   1       66.99       67.99     12.62 o 
  -6 -11   1       12.27       12.79      5.39 o 
  -5 -11   1       76.28       63.29      7.41 o 
  -4 -11   1        2.45        5.52      2.90 o 
  -3 -11   1        6.77        3.64      1.76 o 
  -2 -11   1      148.49      139.70     13.47 o 
  -1 -11   1      136.83      116.47     12.79 o 
   0 -11   1       63.18       62.49      5.97 o 
   1 -11   1       58.91       57.66      4.23 o 
   2 -11   1        3.38       -1.01      2.24 o 
   3 -11   1        1.11        4.27      2.38 o 
   4 -11   1       68.36       71.85      5.36 o 
   5 -11   1       29.97       29.63     10.44 o 
   6 -11   1        9.44        4.94      4.84 o 
  -8 -10   1       30.31       24.75      5.59 o 
  -7 -10   1        0.97        0.73      3.31 o 
  -6 -10   1        0.05       -3.20      3.20 o 
  -5 -10   1       19.15       19.09      2.99 o 
  -4 -10   1        0.27       -0.49      1.75 o 
  -3 -10   1      123.07      139.96      3.80 o 
  -2 -10   1      503.24      518.07     22.89 o 
  -1 -10   1      211.96      201.04     12.79 o 
   0 -10   1     1698.28     1677.40     34.94 o 
   1 -10   1        1.02        2.61      2.16 o 
   2 -10   1      308.48      327.97      8.09 o 
   3 -10   1       59.12       48.21      4.02 o 
   4 -10   1       44.91       48.24      5.29 o 
   5 -10   1        0.88       -2.83      2.83 o 
   6 -10   1        1.59        3.55      4.26 o 
   7 -10   1       18.97       26.12      6.13 o 
  -9  -9   1       22.84       20.20      8.08 o 
  -8  -9   1       46.66       61.10      7.02 o 
  -7  -9   1       25.18       22.78      4.64 o 
  -6  -9   1       95.64      120.67      7.38 o 
  -5  -9   1       40.25       37.76      3.64 o 
  -4  -9   1       77.27       78.29      4.17 o 
  -3  -9   1       44.11       33.88      2.19 o 
  -2  -9   1      447.47      457.96      9.17 o 
  -1  -9   1       74.29       79.11      6.90 o 
   0  -9   1       35.11       28.86      1.71 o 
   1  -9   1      214.47      197.10      5.11 o 
   2  -9   1        5.98        6.00      3.27 o 
   3  -9   1      163.35      163.79     10.60 o 
   4  -9   1       51.86       55.77      4.79 o 
   5  -9   1        1.04       -0.93      2.63 o 
   6  -9   1        4.55        7.72      6.40 o 
   7  -9   1       21.77       26.75      5.94 o 
   8  -9   1        0.24       -4.16      4.16 o 
  -9  -8   1       17.09       19.19      7.74 o 
  -8  -8   1        2.83        1.30      3.68 o 
  -7  -8   1        0.04        0.90      5.55 o 
  -6  -8   1       59.05       63.81      5.70 o 
  -5  -8   1        1.35       -0.23      2.00 o 
  -4  -8   1       15.85       12.02      2.20 o 
  -3  -8   1      481.35      533.00      7.45 o 
  -2  -8   1        6.76        9.91      1.66 o 
  -1  -8   1      124.40      110.53      5.54 o 
   0  -8   1     1428.21     1409.77     18.19 o 
   1  -8   1        2.53        2.66      1.62 o 
   2  -8   1      115.27      100.90      7.28 o 
   3  -8   1     1117.06     1135.26     19.51 o 
   4  -8   1       50.96       43.66      6.17 o 
   5  -8   1       27.15       27.21      4.35 o 
   6  -8   1       36.12       41.28      6.73 o 
   7  -8   1        3.63       -0.95      4.03 o 
   8  -8   1       47.13       43.82      8.42 o 
 -10  -7   1       25.47       20.53      8.75 o 
  -9  -7   1        7.85       18.51      7.74 o 
  -8  -7   1        0.01       -2.02      4.71 o 
  -7  -7   1        3.09       -1.97      3.21 o 
  -6  -7   1      100.70      110.74      7.26 o 
  -5  -7   1        5.98        7.13      3.56 o 
  -4  -7   1        7.89        5.55      2.26 o 
  -3  -7   1      168.25      163.63      5.25 o 
  -2  -7   1      337.40      336.21      4.69 o 
  -1  -7   1        7.77        2.63      1.93 o 
   0  -7   1      251.72      236.98      4.09 o 
   1  -7   1       48.61       40.59      2.61 o 
   2  -7   1        0.38       -0.46      1.29 o 
   3  -7   1      168.53      161.51      5.46 o 
   4  -7   1      817.68      771.74     10.93 o 
   5  -7   1       85.52       82.52      3.70 o 
   6  -7   1      125.53      127.84      8.75 o 
   7  -7   1      116.55      129.35     10.77 o 
   8  -7   1       41.82       42.67      6.76 o 
   9  -7   1        0.32        4.56      4.92 o 
 -10  -6   1        2.61        4.71      6.73 o 
  -9  -6   1        0.61        1.01      5.39 o 
  -8  -6   1      103.72       99.30      7.74 o 
  -7  -6   1       57.26       51.28      4.44 o 
  -6  -6   1       16.48       21.44      2.32 o 
  -5  -6   1      140.53      145.46      4.25 o 
  -4  -6   1       19.15       23.34      1.39 o 
  -3  -6   1     1012.73     1011.53     13.58 o 
  -2  -6   1        6.67        6.73      0.81 o 
  -1  -6   1      196.02      188.47      8.92 o 
   0  -6   1    10146.94    10655.10    181.51 o 
   1  -6   1      422.65      369.27      5.38 o 
   2  -6   1      832.90      767.32     13.03 o 
   3  -6   1      904.68      892.20     11.37 o 
   4  -6   1      154.42      132.54      3.77 o 
   5  -6   1       31.75       35.60      3.52 o 
   6  -6   1      103.41      107.00      5.02 o 
   7  -6   1        1.45        3.69      2.80 o 
   8  -6   1       59.12       72.39      6.18 o 
   9  -6   1       24.94       25.83      5.98 o 
 -10  -5   1        9.26       18.51      8.08 o 
  -9  -5   1       10.36        6.28      4.28 o 
  -8  -5   1        0.46        2.52      2.36 o 
  -7  -5   1       81.07       77.99      5.02 o 
  -6  -5   1      137.49      113.06      3.72 o 
  -5  -5   1        6.26        8.24      1.60 o 
  -4  -5   1       24.34       12.47      1.50 o 
  -3  -5   1        0.42        1.69      0.53 o 
  -2  -5   1       97.64      143.76      2.58 o 
  -1  -5   1       13.51       14.63      1.51 o 
   0  -5   1       79.78       80.41      9.09 o 
   1  -5   1      255.50      309.50      4.87 o 
   2  -5   1     1180.63     1195.31     12.34 o 
   3  -5   1     1156.04     1060.16     13.11 o 
   4  -5   1        1.38       -1.18      1.18 o 
   5  -5   1       11.77        8.07      1.84 o 
   6  -5   1      487.30      470.78      9.90 o 
   7  -5   1       10.40       14.78      3.35 o 
   8  -5   1      137.77      132.89      7.87 o 
   9  -5   1        0.32        1.71      5.72 o 
  10  -5   1        1.81        3.22      3.93 o 
 -10  -4   1        1.69        6.10      4.36 o 
  -9  -4   1       12.79        8.11      3.03 o 
  -8  -4   1       51.66       40.68      4.25 o 
  -7  -4   1      206.00      213.23      8.41 o 
  -6  -4   1       34.22       41.88      2.46 o 
  -5  -4   1       20.56       19.90      1.69 o 
  -4  -4   1      106.56       94.83      2.71 o 
  -3  -4   1     1086.96     1134.33     13.12 o 
  -2  -4   1     4338.11     4403.93     42.42 o 
  -1  -4   1      489.13      431.93      5.75 o 
   0  -4   1     2111.49     2298.67     40.91 o 
   1  -4   1     2440.58     2498.09     27.03 o 
   2  -4   1     4304.38     4354.66     41.39 o 
   3  -4   1       20.21       29.34      1.82 o 
   4  -4   1       10.98        5.22      1.34 o 
   5  -4   1       83.79       83.27      5.87 o 
   6  -4   1       38.50       27.11      3.15 o 
   7  -4   1      102.16       89.54      6.27 o 
   8  -4   1       24.91       27.57      4.17 o 
   9  -4   1        1.32       -0.22      3.27 o 
  10  -4   1        0.06       -2.43      3.63 o 
 -10  -3   1        1.10       -0.21      3.12 o 
  -9  -3   1        0.05       -0.10      2.68 o 
  -8  -3   1       92.47       99.98      6.17 o 
  -7  -3   1      636.14      628.09     17.01 o 
  -6  -3   1      395.51      352.37      7.66 o 
  -5  -3   1      424.17      409.53      7.83 o 
  -4  -3   1     1200.45     1241.24     14.94 o 
  -3  -3   1     2786.96     3327.64     35.70 o 
  -2  -3   1        1.05        5.96      0.60 o 
  -1  -3   1      893.21      890.58      9.79 o 
   0  -3   1     1871.27     1878.67     22.06 o 
   1  -3   1        7.11       14.95      0.81 o 
   2  -3   1       22.96       24.83      1.88 o 
   3  -3   1      137.84      173.63      4.18 o 
   4  -3   1     2162.21     2123.12     27.52 o 
   5  -3   1      118.05      146.99      4.96 o 
   6  -3   1       68.91       68.46      3.78 o 
   7  -3   1       11.10       19.18      3.02 o 
   8  -3   1        4.16        6.09      3.22 o 
   9  -3   1        0.25        2.73      3.47 o 
  10  -3   1       19.36       35.47      5.50 o 
 -10  -2   1        4.40        4.02      3.41 o 
  -9  -2   1       12.56        7.94      3.17 o 
  -8  -2   1      206.24      218.12     11.26 o 
  -7  -2   1      155.62      165.34      5.78 o 
  -6  -2   1      289.68      282.62     13.31 o 
  -5  -2   1       26.16       19.03      2.21 o 
  -4  -2   1       91.91      110.37      5.93 o 
  -3  -2   1      331.54      339.90      5.78 o 
  -2  -2   1     2731.64     2682.38     21.15 o 
  -1  -2   1     4384.50     4337.47     32.18 o 
   0  -2   1     6381.21     6417.61     73.14 o 
   1  -2   1    12658.00    12452.94    108.94 o 
   2  -2   1      204.74      240.00      3.86 o 
   3  -2   1     1454.12     1517.71     17.74 o 
   4  -2   1       33.53       29.71      2.19 o 
   5  -2   1      578.49      620.16      9.72 o 
   6  -2   1      476.11      463.01      9.71 o 
   7  -2   1      133.61      104.44      7.32 o 
   8  -2   1        5.88        0.94      2.85 o 
   9  -2   1        8.10       11.03      3.81 o 
  10  -2   1        0.92        1.86      3.82 o 
 -10  -1   1        7.84        8.64      3.75 o 
  -9  -1   1        2.00        8.13      3.90 o 
  -8  -1   1      115.03      111.98      6.74 o 
  -7  -1   1       21.23       22.58      3.29 o 
  -6  -1   1      625.57      612.55     11.22 o 
  -5  -1   1      827.04      786.40     12.53 o 
  -4  -1   1        2.45       14.23      1.50 o 
  -3  -1   1       67.23       81.81      2.46 o 
  -2  -1   1      669.92      749.70      7.02 o 
  -1  -1   1     4917.82     4996.66     70.03 o 
   1  -1   1      111.79      128.93      2.40 o 
   2  -1   1       36.09       51.32      1.45 o 
   3  -1   1    11053.97    11193.19    116.19 o 
   4  -1   1      430.01      400.63      6.77 o 
   5  -1   1      301.82      327.10      6.41 o 
   6  -1   1        2.28       -1.49      1.88 o 
   7  -1   1      125.66      115.32      6.41 o 
   8  -1   1       13.74       13.22      3.37 o 
   9  -1   1        0.03       -0.22      3.30 o 
  10  -1   1       76.22       90.89      7.39 o 
 -10   0   1        1.28        4.43      3.46 o 
  -9   0   1       63.76       50.13      5.37 o 
  -8   0   1       23.57       20.34      4.95 o 
  -7   0   1      115.24      104.98      6.15 o 
  -6   0   1      346.83      337.54      9.20 o 
  -5   0   1       77.42       85.78      3.83 o 
  -4   0   1      316.33      312.05      6.27 o 
  -3   0   1        2.84        5.74      1.08 o 
  -2   0   1       63.87       56.28      1.64 o 
   2   0   1     2044.46     2155.20     20.96 o 
   3   0   1     4323.47     4407.72     79.39 o 
   4   0   1      261.12      241.30      6.95 o 
   5   0   1       66.64       78.92      3.60 o 
   6   0   1      197.07      192.76      8.68 o 
   7   0   1      162.76      164.88      8.32 o 
   8   0   1      201.72      186.44      8.03 o 
   9   0   1       30.61       29.39      4.60 o 
  10   0   1       15.85       16.55      4.20 o 
 -10   1   1       56.32       69.61      6.85 o 
  -9   1   1        8.72       14.86      4.05 o 
  -8   1   1      119.64      116.55      8.03 o 
  -7   1   1       57.18       48.00      4.71 o 
  -6   1   1      100.06       88.10      4.38 o 
  -5   1   1       14.79       11.65      1.71 o 
  -4   1   1     1206.12     1218.74     15.28 o 
  -3   1   1      848.22      878.10     10.16 o 
  -2   1   1     6629.06     7131.36     67.68 o 
  -1   1   1     1978.10     2045.55     43.01 o 
   1   1   1       10.90        8.96      0.83 o 
   2   1   1    19318.24    19017.76    166.32 o 
   3   1   1     6550.24     6950.10     72.80 o 
   4   1   1      240.83      245.13      4.75 o 
   5   1   1       52.92       53.38      4.91 o 
   6   1   1     2284.93     2177.07     47.42 o 
   7   1   1        1.33       -2.36      2.36 o 
   8   1   1      512.82      512.55     12.95 o 
   9   1   1        3.71        5.50      3.30 o 
  10   1   1        0.49       -3.22      4.80 o 
  11   1   1       30.82       40.77      8.26 o 
 -10   2   1        0.21        3.48      3.89 o 
  -9   2   1       18.46       16.59      4.25 o 
  -8   2   1       60.93       81.92      6.14 o 
  -7   2   1      178.44      170.28     11.68 o 
  -6   2   1        0.11       -1.60      1.60 o 
  -5   2   1       11.28       10.91      1.56 o 
  -4   2   1     2664.16     2759.70     28.49 o 
  -3   2   1      883.82      851.46     10.57 o 
  -2   2   1     1992.09     2032.66     19.01 o 
  -1   2   1     1450.04     1610.62     12.91 o 
   0   2   1      322.83      208.37      7.74 o 
   1   2   1       47.75       42.29      1.84 o 
   2   2   1    19450.41    19204.76    195.31 o 
   3   2   1      728.88      675.50     10.09 o 
   4   2   1      191.73      197.64      4.65 o 
   5   2   1        1.09        2.49      1.64 o 
   6   2   1        1.73       -1.33      1.77 o 
   7   2   1      173.22      174.37      5.89 o 
   8   2   1        3.90        3.92      3.52 o 
   9   2   1      128.33      117.52      7.29 o 
  10   2   1        7.01        4.25      3.62 o 
  11   2   1        2.10        2.27      4.06 o 
 -10   3   1       24.24       34.35      5.48 o 
  -9   3   1        1.03        3.67      3.29 o 
  -8   3   1       20.38       18.82      4.04 o 
  -7   3   1      213.96      230.44      8.42 o 
  -6   3   1       72.12       74.59      6.66 o 
  -5   3   1      540.31      556.60      9.81 o 
  -4   3   1      786.76      880.31     12.00 o 
  -3   3   1      208.72      195.10      3.98 o 
  -2   3   1      424.73      508.45      5.84 o 
  -1   3   1      649.73      788.15      7.10 o 
   0   3   1       12.30       14.81      2.69 o 
   1   3   1      165.38      119.81      3.37 o 
   2   3   1     1264.24     1169.02     11.72 o 
   3   3   1      519.13      556.34      8.35 o 
   4   3   1     6224.58     6548.38     76.67 o 
   5   3   1      364.14      371.67      9.62 o 
   6   3   1      313.78      311.49      7.20 o 
   7   3   1      236.93      231.39      9.07 o 
   8   3   1      171.40      142.12      7.00 o 
   9   3   1        0.55       -1.26      2.82 o 
  10   3   1        7.41       11.63      3.75 o 
 -10   4   1        1.46       -1.67      3.74 o 
  -9   4   1        2.96        6.68      3.59 o 
  -8   4   1       43.35       45.70      5.03 o 
  -7   4   1       41.46       39.99      4.46 o 
  -6   4   1      201.76      186.64      9.86 o 
  -5   4   1      510.74      518.62      9.10 o 
  -4   4   1      463.85      457.24      7.52 o 
  -3   4   1     2717.23     2875.57     31.68 o 
  -2   4   1     1897.45     1809.78     16.02 o 
  -1   4   1      595.89      581.48      6.61 o 
   0   4   1        1.37       -2.02      2.02 o 
   1   4   1      600.48      553.75     18.18 o 
   2   4   1      372.40      364.39      6.02 o 
   3   4   1       18.72       24.44      1.51 o 
   4   4   1        0.65        2.75      1.44 o 
   5   4   1       50.43       45.74      3.70 o 
   6   4   1      845.38      849.68     12.20 o 
   7   4   1      188.82      175.64      7.89 o 
   8   4   1        7.40        8.35      2.98 o 
   9   4   1        3.07       -0.09      2.96 o 
  10   4   1        2.78        4.50      3.41 o 
  -9   5   1       20.58       35.46      5.22 o 
  -8   5   1       10.44        6.66      3.37 o 
  -7   5   1       60.96       61.30      5.22 o 
  -6   5   1       60.85       64.30      4.23 o 
  -5   5   1      143.08      121.21      4.23 o 
  -4   5   1      354.19      369.57      8.01 o 
  -3   5   1      144.43      170.47      3.56 o 
  -2   5   1     3960.05     4298.00     38.55 o 
  -1   5   1      337.02      393.43      4.97 o 
   0   5   1        6.22        9.76      3.37 o 
   1   5   1      347.53      394.86     15.15 o 
   2   5   1     2706.60     2941.32     35.05 o 
   3   5   1       77.43      125.23      3.75 o 
   4   5   1       85.44       99.26      3.41 o 
   5   5   1       11.43        8.38      1.71 o 
   6   5   1       29.31       27.51      2.77 o 
   7   5   1      241.91      250.60      6.84 o 
   8   5   1       11.18        9.43      5.39 o 
   9   5   1        8.19        3.61      3.92 o 
  10   5   1        7.06        8.75      6.73 o 
  -9   6   1       10.46       13.44      5.32 o 
  -8   6   1       26.74       35.43      5.18 o 
  -7   6   1        2.14       -2.47      2.47 o 
  -6   6   1      410.27      423.72     12.41 o 
  -5   6   1        1.83       -0.68      1.67 o 
  -4   6   1      178.76      178.47      4.46 o 
  -3   6   1      131.41      134.84      5.71 o 
  -2   6   1      196.42      207.84      4.20 o 
  -1   6   1     2887.61     3083.34     30.46 o 
   0   6   1      130.23       90.89      8.08 o 
   1   6   1     2862.88     2790.28     75.40 o 
   2   6   1      392.12      406.85      6.86 o 
   3   6   1      839.16      920.42     12.68 o 
   4   6   1       14.70       15.07      2.12 o 
   5   6   1      332.89      350.37      6.92 o 
   6   6   1      190.35      196.21      5.58 o 
   7   6   1      340.61      320.59      7.65 o 
   8   6   1       20.78       12.11      3.24 o 
   9   6   1        8.36        0.67      5.39 o 
  10   6   1        3.72        9.76      7.07 o 
  -9   7   1        0.14       11.81      5.34 o 
  -8   7   1       27.27       26.04      5.98 o 
  -7   7   1        2.62        4.48      4.12 o 
  -6   7   1       77.25       67.40      4.34 o 
  -5   7   1      111.16      111.94      4.29 o 
  -4   7   1      239.00      245.58      6.80 o 
  -3   7   1      102.86       98.63      7.82 o 
  -2   7   1      209.67      199.18      4.97 o 
  -1   7   1      701.47      809.34      9.23 o 
   0   7   1      118.85      109.28      6.07 o 
   1   7   1      290.96      310.37     14.81 o 
   2   7   1        8.04        3.21      1.00 o 
   3   7   1      361.45      331.76      5.83 o 
   4   7   1      346.75      378.03      8.35 o 
   5   7   1      107.94      110.14      7.87 o 
   6   7   1      438.15      439.55     10.80 o 
   7   7   1       46.87       59.27     18.68 o 
   8   7   1        0.73        2.31      3.55 o 
   9   7   1        7.20       11.45      6.73 o 
  10   7   1        7.60       12.46      7.41 o 
  -8   8   1        2.70       -2.36      4.50 o 
  -7   8   1        4.80        3.70      4.26 o 
  -6   8   1        3.81        2.16      5.89 o 
  -5   8   1        6.28        6.56      2.95 o 
  -4   8   1       22.35       29.58      3.90 o 
  -3   8   1      261.46      249.51      7.34 o 
  -2   8   1      294.40      280.12      5.56 o 
  -1   8   1        2.87        2.36      0.91 o 
   0   8   1      138.34      149.20      7.59 o 
   1   8   1      243.03      223.18     13.80 o 
   2   8   1     1321.57     1324.15     19.23 o 
   3   8   1     1786.96     1777.79     26.67 o 
   4   8   1       69.18       84.30      4.13 o 
   5   8   1       11.75       11.59      2.74 o 
   6   8   1       28.19       31.52      3.56 o 
   7   8   1       78.04       81.32      6.89 o 
   8   8   1        4.47        6.56      4.05 o 
   9   8   1       23.61       25.25      8.08 o 
  -8   9   1       10.45       10.26      5.56 o 
  -7   9   1       37.86       40.53      6.89 o 
  -6   9   1      163.64      175.77     10.51 o 
  -5   9   1       23.91       20.86      3.70 o 
  -4   9   1       64.98       70.92      5.01 o 
  -3   9   1      153.43      157.54      6.11 o 
  -2   9   1      297.01      270.11      6.90 o 
  -1   9   1      114.36      102.56      2.91 o 
   0   9   1        5.53        4.75      3.15 o 
   1   9   1      159.78      161.51      7.91 o 
   2   9   1     1929.71     1923.81     57.90 o 
   3   9   1        6.75        2.27      1.68 o 
   4   9   1      215.76      207.76      6.15 o 
   5   9   1        2.89        5.60      2.52 o 
   6   9   1       98.98      118.98      5.76 o 
   7   9   1       53.76       52.46      5.83 o 
   8   9   1       55.61       51.62      6.54 o 
   9   9   1        7.42        5.72      6.73 o 
  -7  10   1        7.59        4.70     12.46 o 
  -6  10   1        0.42       -2.97      4.04 o 
  -5  10   1        1.46       -1.51      3.61 o 
  -4  10   1       11.28       15.24      3.39 o 
  -3  10   1      395.96      403.98     10.10 o 
  -2  10   1      127.97      134.84      5.98 o 
  -1  10   1       10.34        3.69      1.60 o 
   0  10   1       55.61       58.88      4.05 o 
   1  10   1        0.29       -4.47      4.88 o 
   2  10   1        0.06        0.65      2.85 o 
   3  10   1      279.41      262.96      8.58 o 
   4  10   1        4.63        3.37      2.30 o 
   5  10   1      138.30      126.69      7.43 o 
   6  10   1        9.64        9.07      3.45 o 
   7  10   1        1.85       -0.30      6.56 o 
   8  10   1       14.82       18.85      5.00 o 
  -6  11   1        0.00       -2.95      7.57 o 
  -5  11   1        8.53       10.40      4.45 o 
  -4  11   1       70.51       81.37      8.71 o 
  -3  11   1        3.47        1.41      2.26 o 
  -2  11   1       67.47       73.64      5.22 o 
  -1  11   1       26.61       23.55      2.72 o 
   0  11   1      113.32      110.54     10.94 o 
   1  11   1       65.41       59.96     10.60 o 
   2  11   1       71.72       73.47      7.74 o 
   3  11   1       73.54       61.48      3.97 o 
   4  11   1       35.06       32.78      8.92 o 
   5  11   1       28.21       41.18      4.67 o 
   6  11   1        8.24        0.00      4.04 o 
   7  11   1       26.07       24.57      7.07 o 
   8  11   1       42.38       41.81      6.28 o 
  -5  12   1       16.11       20.53      8.75 o 
  -4  12   1        0.90        0.27      6.56 o 
  -3  12   1        1.05        4.12      3.20 o 
  -2  12   1       19.61       22.63      3.77 o 
  -1  12   1       33.91       40.69      4.67 o 
   0  12   1      142.04      149.95      9.20 o 
   1  12   1       15.77       35.68      9.09 o 
   2  12   1        3.06        1.68      5.72 o 
   3  12   1        5.35        0.20      1.61 o 
   4  12   1        7.60        6.59      2.74 o 
   5  12   1        2.30        3.77      3.36 o 
   6  12   1       31.39       36.02      6.73 o 
   7  12   1        0.85        7.74      5.72 o 
  -4  13   1        7.83        5.31      4.28 o 
  -3  13   1       25.70       29.40      5.04 o 
  -2  13   1       18.72       11.09      3.67 o 
  -1  13   1       29.74       26.99      3.31 o 
   0  13   1        6.27       -4.71      6.06 o 
   1  13   1        0.03       -5.72      5.72 o 
   2  13   1       31.00       31.31      9.09 o 
   3  13   1       10.31       25.25      8.42 o 
   4  13   1       15.13       12.32      7.07 o 
   5  13   1       18.57       19.86      5.05 o 
   6  13   1       10.02       21.21      5.72 o 
  -3  14   1        0.48       -2.10      3.70 o 
  -2  14   1       25.79       26.78      5.05 o 
  -1  14   1       24.56       24.91      4.38 o 
   0  14   1       23.05       41.07     10.44 o 
   1  14   1       80.95       71.70     12.46 o 
   2  14   1       68.70       61.94     11.78 o 
   3  14   1        7.01       12.46      7.74 o 
   4  14   1        0.03       -1.73      2.46 o 
   5  14   1       20.67       21.54      5.39 o 
   1  15   1        3.41       -2.02      7.41 o 
   2  15   1       19.12       21.54      9.76 o 
  -4 -14   2       20.38       18.18      4.71 o 
  -3 -14   2        5.71        6.73      3.37 o 
  -2 -14   2        1.41       -2.36      2.36 o 
  -1 -14   2        9.22        7.41      3.03 o 
   0 -14   2      153.27      152.15      8.42 o 
   1 -14   2        2.36        3.37      3.37 o 
   2 -14   2       37.61       45.11      6.73 o 
  -6 -13   2       10.58        6.06      5.05 o 
  -5 -13   2        3.62        6.73      4.04 o 
  -4 -13   2        6.47        9.76      4.04 o 
  -3 -13   2        1.09       -0.21      1.86 o 
  -2 -13   2        3.75        4.04      1.90 o 
  -1 -13   2        8.84       10.77      2.69 o 
   0 -13   2        0.02       -1.35      2.36 o 
   1 -13   2        0.93        1.01      3.37 o 
   2 -13   2        3.74        4.04      3.70 o 
   3 -13   2       11.98       20.23      4.36 o 
   4 -13   2       25.14       20.99      5.34 o 
  -7 -12   2        0.65       -4.71      4.71 o 
  -6 -12   2        3.61        4.04      4.71 o 
  -5 -12   2        2.81        4.71      4.04 o 
  -4 -12   2       58.10       73.72      7.07 o 
  -3 -12   2        0.01        2.52      1.90 o 
  -2 -12   2       82.59       80.36      4.38 o 
  -1 -12   2       33.33       39.39      3.70 o 
   0 -12   2        3.44        4.38      2.36 o 
   1 -12   2      256.44      236.02      8.41 o 
   2 -12   2        4.02        7.66      3.42 o 
   3 -12   2       64.32       59.75      6.07 o 
   4 -12   2       15.80       16.53      4.36 o 
   5 -12   2       46.74       43.76     10.77 o 
  -8 -11   2       31.27       48.53      6.78 o 
  -7 -11   2        0.95        1.71      3.79 o 
  -6 -11   2       10.26       15.48      5.72 o 
  -5 -11   2       10.63       13.13      4.71 o 
  -4 -11   2       49.58       37.75      4.36 o 
  -3 -11   2       36.12       34.07      4.54 o 
  -2 -11   2        0.06        2.02      1.43 o 
  -1 -11   2       82.59       66.99      4.38 o 
   0 -11   2        1.59        4.15      1.81 o 
   1 -11   2        7.68        2.22      2.69 o 
   2 -11   2       73.73       78.71      5.73 o 
   3 -11   2        7.79        8.39      2.70 o 
   4 -11   2        9.50       15.64      3.66 o 
   5 -11   2       16.52       20.74      4.92 o 
   6 -11   2       14.30       16.71      5.46 o 
  -8 -10   2        1.67       -0.41      3.92 o 
  -7 -10   2        0.24       -0.82      5.72 o 
  -6 -10   2       63.68       80.02      6.41 o 
  -5 -10   2       84.68       83.78      5.83 o 
  -4 -10   2        0.11       -0.32      1.87 o 
  -3 -10   2        5.23        2.11      1.36 o 
  -2 -10   2       31.88       28.28      2.93 o 
  -1 -10   2       35.74       25.25      4.38 o 
   0 -10   2      100.42      111.54      8.60 o 
   1 -10   2     1700.34     1661.84     25.30 o 
   2 -10   2       35.34       27.83      3.52 o 
   3 -10   2       13.72       10.56      2.58 o 
   4 -10   2      156.20      146.04      6.62 o 
   5 -10   2      211.22      225.64      8.68 o 
   6 -10   2       25.46       35.36      8.08 o 
   7 -10   2       17.64       23.40      5.98 o 
  -9  -9   2       28.28       23.23      8.42 o 
  -8  -9   2       24.52       20.68      5.35 o 
  -7  -9   2        1.53        5.05      3.68 o 
  -6  -9   2        6.42       10.76      3.31 o 
  -5  -9   2      224.00      218.71      7.32 o 
  -4  -9   2      201.86      185.91      5.96 o 
  -3  -9   2      628.78      613.37      9.80 o 
  -2  -9   2       56.31       60.62      2.10 o 
  -1  -9   2       21.76       19.89      6.20 o 
   0  -9   2       42.33       37.53      2.15 o 
   1  -9   2       20.35       23.04      3.22 o 
   2  -9   2       22.79       20.70      2.89 o 
   3  -9   2        1.81        0.48      2.16 o 
   4  -9   2      209.08      232.41      9.08 o 
   5  -9   2       41.82       36.15      4.29 o 
   6  -9   2       94.24      101.71      8.72 o 
   7  -9   2       17.43       17.30      5.56 o 
   8  -9   2        4.54        7.14      5.32 o 
  -9  -8   2        1.64       -1.35      5.72 o 
  -8  -8   2       32.50       34.10      5.70 o 
  -7  -8   2       26.30       27.26      4.74 o 
  -6  -8   2       54.17       52.17      7.07 o 
  -5  -8   2        4.06        4.63      2.12 o 
  -4  -8   2        0.33       -1.85      1.85 o 
  -3  -8   2      278.31      234.80      5.13 o 
  -2  -8   2      583.27      605.18      7.15 o 
  -1  -8   2      146.17      144.17      4.21 o 
   0  -8   2     1975.91     1949.01     23.55 o 
   1  -8   2       67.54       70.20      2.54 o 
   2  -8   2     1112.82     1073.18     21.10 o 
   3  -8   2       84.15       89.22      5.24 o 
   4  -8   2      228.42      212.78     14.53 o 
   5  -8   2        4.69        2.49      2.64 o 
   6  -8   2       38.30       45.18      6.13 o 
   7  -8   2       19.17       23.88      9.26 o 
   8  -8   2        4.35       12.88      5.22 o 
 -10  -7   2        0.05        3.37      7.07 o 
  -9  -7   2       59.26       72.37     11.45 o 
  -8  -7   2        3.49       -2.36      4.38 o 
  -7  -7   2       74.14       82.34      6.90 o 
  -6  -7   2      206.96      210.72     13.97 o 
  -5  -7   2      898.77      915.21     16.30 o 
  -4  -7   2       26.22       23.91      4.54 o 
  -3  -7   2      249.18      247.07      5.23 o 
  -2  -7   2      249.95      265.59      3.71 o 
  -1  -7   2      207.55      253.35      4.36 o 
   0  -7   2        1.25        2.87      0.83 o 
   1  -7   2        0.01       -0.91      0.91 o 
   2  -7   2      531.63      504.31      9.72 o 
   3  -7   2      396.25      379.58      6.77 o 
   4  -7   2       96.97       78.22      3.61 o 
   5  -7   2       67.07       73.08      3.54 o 
   6  -7   2      169.43      185.74      7.36 o 
   7  -7   2        4.69        6.52      4.36 o 
   8  -7   2        5.03        1.01      4.52 o 
   9  -7   2       11.14       15.17      7.24 o 
 -10  -6   2        5.38        1.68      6.06 o 
  -9  -6   2       14.51       15.48      7.07 o 
  -8  -6   2       18.28       11.35      3.88 o 
  -7  -6   2       10.94       10.43      2.95 o 
  -6  -6   2      109.72      111.75      5.87 o 
  -5  -6   2      131.03      116.78      4.56 o 
  -4  -6   2     1316.66     1330.35     15.50 o 
  -3  -6   2      162.38      144.87      3.78 o 
  -2  -6   2        0.18        2.27      0.83 o 
  -1  -6   2     1002.64     1171.97     14.81 o 
   0  -6   2      189.02      150.30      2.73 o 
   1  -6   2      907.57      985.99     12.96 o 
   2  -6   2       58.74       73.23      3.35 o 
   3  -6   2      501.99      502.73      7.32 o 
   4  -6   2      118.72      104.04      3.50 o 
   5  -6   2      108.52       99.11      3.90 o 
   6  -6   2      268.81      250.31      7.01 o 
   7  -6   2        5.43        2.75      2.90 o 
   8  -6   2       12.97       15.67      4.06 o 
   9  -6   2        3.10        6.38      4.04 o 
 -10  -5   2       25.61       35.68      9.43 o 
  -9  -5   2       23.16       24.98      5.17 o 
  -8  -5   2       11.51       17.84      4.16 o 
  -7  -5   2       34.70       40.87      4.16 o 
  -6  -5   2      411.47      369.02     10.06 o 
  -5  -5   2      140.90      125.89      4.52 o 
  -4  -5   2        2.55        2.20      1.16 o 
  -3  -5   2       39.12       35.19      1.37 o 
  -2  -5   2     2382.08     2378.17     25.99 o 
  -1  -5   2      115.34      154.03      2.25 o 
   0  -5   2      160.58      162.91      2.18 o 
   1  -5   2        6.12        5.71      0.94 o 
   2  -5   2      644.28      735.67      9.91 o 
   3  -5   2      586.27      683.91      9.30 o 
   4  -5   2      171.79      200.64      4.63 o 
   5  -5   2      613.11      594.30      9.62 o 
   6  -5   2      135.46      133.01      5.50 o 
   7  -5   2        1.16       -1.87      1.87 o 
   8  -5   2       43.54       51.65      5.59 o 
   9  -5   2       22.70       19.41      4.48 o 
  10  -5   2       24.53       25.60      5.22 o 
 -10  -4   2        0.01        7.98      4.60 o 
  -9  -4   2        2.64       -0.80      2.62 o 
  -8  -4   2       47.63       64.88      5.03 o 
  -7  -4   2      143.86      141.02      7.72 o 
  -6  -4   2      199.27      193.90      5.54 o 
  -5  -4   2       55.76       54.15      2.90 o 
  -4  -4   2      224.90      230.63      4.11 o 
  -3  -4   2       52.13       63.97      1.81 o 
  -2  -4   2       48.52       33.30      1.08 o 
  -1  -4   2       71.71       64.62      1.34 o 
   0  -4   2      758.32      704.92      7.16 o 
   1  -4   2      676.02      669.20      7.08 o 
   2  -4   2     1030.02     1134.95     13.14 o 
   3  -4   2      130.37      139.45      3.29 o 
   4  -4   2      661.72      665.85     10.96 o 
   5  -4   2     1005.06      964.26     13.52 o 
   6  -4   2      718.55      660.83     12.18 o 
   7  -4   2        2.63       -0.37      2.09 o 
   8  -4   2       29.86       24.12      4.22 o 
   9  -4   2       28.37       33.91      6.04 o 
  10  -4   2        3.80       -1.18      3.56 o 
 -10  -3   2       23.18       25.85      4.55 o 
  -9  -3   2       36.06       37.48      4.48 o 
  -8  -3   2       21.38       26.21      4.35 o 
  -7  -3   2       77.99       80.20      4.62 o 
  -6  -3   2       36.06       32.08      2.80 o 
  -5  -3   2        5.41        8.09      1.71 o 
  -4  -3   2     1692.33     1538.63     20.11 o 
  -3  -3   2      468.76      520.91      6.14 o 
  -2  -3   2       42.48       63.19      1.81 o 
  -1  -3   2     1105.16     1070.93     10.56 o 
   0  -3   2      204.54      146.26      1.58 o 
   1  -3   2       65.95       87.47      1.69 o 
   2  -3   2     2308.83     2448.67     29.66 o 
   3  -3   2      564.34      703.76     11.03 o 
   4  -3   2     4478.56     4434.41     53.70 o 
   5  -3   2      114.33      112.51      4.57 o 
   6  -3   2      203.22      200.63      6.26 o 
   7  -3   2       97.83       88.25      5.81 o 
   8  -3   2      114.13      115.36      7.26 o 
   9  -3   2       62.34       69.98      6.14 o 
  10  -3   2       17.45       15.77      4.52 o 
 -10  -2   2       36.22       39.53      6.08 o 
  -9  -2   2        7.33       11.43      3.34 o 
  -8  -2   2       18.88       13.93      3.37 o 
  -7  -2   2       20.02       15.80      3.03 o 
  -6  -2   2      107.85       98.12      4.55 o 
  -5  -2   2     1574.18     1614.34     21.94 o 
  -4  -2   2      585.22      607.89      8.31 o 
  -3  -2   2     1143.77     1179.90     15.50 o 
  -2  -2   2       75.99       82.61      1.79 o 
  -1  -2   2        1.12        2.13      0.62 o 
   0  -2   2     3337.56     3600.04     25.09 o 
   1  -2   2    15049.43    14878.22    130.17 o 
   2  -2   2     3396.10     3427.66     36.64 o 
   3  -2   2     2161.11     2362.40     26.45 o 
   4  -2   2     1516.82     1670.80     20.06 o 
   5  -2   2      246.16      245.89      5.53 o 
   6  -2   2       71.70       57.98      3.97 o 
   7  -2   2       58.81       55.88      5.08 o 
   8  -2   2        3.53       -0.12      2.64 o 
   9  -2   2       18.28       10.65      3.82 o 
  10  -2   2        0.84        0.10      3.56 o 
 -10  -1   2       24.56       30.00      4.71 o 
  -9  -1   2      137.35      161.57      8.55 o 
  -8  -1   2        5.20        0.35      3.18 o 
  -7  -1   2      114.57      118.10      8.90 o 
  -6  -1   2        8.54        3.93      1.96 o 
  -5  -1   2      653.38      633.18     10.72 o 
  -4  -1   2      994.81      986.96     12.78 o 
  -3  -1   2      290.38      283.18      4.09 o 
  -2  -1   2    14326.53    14203.86    135.04 o 
  -1  -1   2      874.35      900.03      7.22 o 
   0  -1   2     1192.92     1194.13     42.14 o 
   1  -1   2       37.44       34.88      0.96 o 
   2  -1   2      444.64      434.53      5.96 o 
   3  -1   2     1027.00     1033.71     12.81 o 
   4  -1   2     3090.45     3357.94     37.22 o 
   5  -1   2       99.57      105.81      4.39 o 
   6  -1   2     1365.97     1347.04     18.14 o 
   7  -1   2       11.16        5.21      2.90 o 
   8  -1   2       41.23       49.55      5.09 o 
   9  -1   2      106.34      107.74      7.37 o 
  10  -1   2       20.23       16.87      4.91 o 
 -10   0   2        0.09        2.08      3.56 o 
  -9   0   2        1.20        4.41      3.64 o 
  -8   0   2       11.38       13.46      4.29 o 
  -7   0   2      283.48      283.49      8.94 o 
  -6   0   2     1528.86     1480.88     21.58 o 
  -5   0   2        8.92       10.66      1.53 o 
  -4   0   2     1209.95     1199.96     15.04 o 
  -3   0   2     1824.32     1782.17     20.28 o 
  -2   0   2       81.55       84.13      1.66 o 
  -1   0   2     4477.88     4746.52     75.85 o 
   1   0   2       24.74       23.89      1.18 o 
   2   0   2     1114.84     1168.36     28.03 o 
   3   0   2      180.81      180.47      5.29 o 
   4   0   2        8.55        0.31      1.14 o 
   5   0   2       49.88       29.81      2.94 o 
   6   0   2       17.64       10.62      3.93 o 
   7   0   2       58.46       57.56      5.95 o 
   8   0   2       36.36       42.90      4.66 o 
   9   0   2       10.04        5.55      3.39 o 
  10   0   2        8.05        5.47      4.38 o 
 -10   1   2       74.97       66.26      6.47 o 
  -9   1   2      134.38      132.64      8.57 o 
  -8   1   2       12.18       27.08      4.34 o 
  -7   1   2      138.10      133.34      6.72 o 
  -6   1   2       10.15        8.34      2.04 o 
  -5   1   2      546.11      539.63      8.13 o 
  -4   1   2      566.94      514.55      7.32 o 
  -3   1   2     1013.70     1025.66     11.65 o 
  -2   1   2     1998.41     2172.57     18.97 o 
  -1   1   2     4277.22     4575.73     35.49 o 
   0   1   2      610.85      531.46     18.87 o 
   1   1   2     1173.95     1150.78     17.86 o 
   2   1   2      247.72      283.53      3.60 o 
   3   1   2     2444.11     2462.31     27.12 o 
   4   1   2        8.98       19.00      2.04 o 
   5   1   2     2249.58     2317.85     30.14 o 
   6   1   2      122.23      110.31     10.51 o 
   7   1   2       85.83       78.61      5.24 o 
   8   1   2        2.68       -2.80      2.80 o 
   9   1   2      189.36      177.36      7.96 o 
  10   1   2      102.65      110.16      7.69 o 
  11   1   2       16.47       14.05      7.44 o 
 -10   2   2        3.17        3.66      4.43 o 
  -9   2   2       16.20        9.17      6.33 o 
  -8   2   2      163.22      166.84     13.20 o 
  -7   2   2      132.40      148.89      7.19 o 
  -6   2   2        0.89        0.97      1.88 o 
  -5   2   2       31.44       39.04      2.39 o 
  -4   2   2      824.47      795.18     10.18 o 
  -3   2   2      491.11      509.22      6.28 o 
  -2   2   2      959.36     1131.10     10.63 o 
  -1   2   2     1082.13      944.73      8.48 o 
   0   2   2    21795.63    21272.76    216.24 o 
   1   2   2      470.95      508.86      4.71 o 
   2   2   2     4286.83     4525.28     46.36 o 
   3   2   2     6260.09     6317.25     73.44 o 
   4   2   2      107.73       81.95      3.69 o 
   5   2   2        7.38        5.29      1.62 o 
   6   2   2     1446.23     1406.30     20.47 o 
   7   2   2      182.59      172.49      5.82 o 
   8   2   2       64.88       71.38      5.57 o 
   9   2   2        0.74        7.27      3.41 o 
  10   2   2        0.15        7.14      3.51 o 
  11   2   2        5.10       15.60     11.45 o 
 -10   3   2       35.39       34.58      5.56 o 
  -9   3   2       81.32       74.48      8.71 o 
  -8   3   2       64.12       63.95      5.95 o 
  -7   3   2       98.26      104.45      6.47 o 
  -6   3   2      878.93      859.77     15.26 o 
  -5   3   2        4.85        6.28      1.66 o 
  -4   3   2      452.98      449.34      7.92 o 
  -3   3   2       12.31        7.03      1.11 o 
  -2   3   2     1729.91     1712.14     16.46 o 
  -1   3   2      783.34      852.67      8.27 o 
   0   3   2     1741.27     1591.71     21.93 o 
   1   3   2      103.91       80.09      1.45 o 
   2   3   2      638.94      614.90      6.73 o 
   3   3   2      109.23      116.13      3.54 o 
   4   3   2     2380.32     2307.51     29.15 o 
   5   3   2     2046.16     2021.67     26.47 o 
   6   3   2        1.90        2.30      1.76 o 
   7   3   2       66.66       54.60      3.84 o 
   8   3   2       17.01       12.79      3.30 o 
   9   3   2       57.85       67.86      5.70 o 
  10   3   2       58.22       55.66      5.61 o 
 -10   4   2        0.12       -3.73      3.73 o 
  -9   4   2        0.04        1.85      3.39 o 
  -8   4   2        5.19        9.67      3.43 o 
  -7   4   2       18.26       15.36      3.50 o 
  -6   4   2      137.06      149.85      6.02 o 
  -5   4   2      360.68      361.14      7.17 o 
  -4   4   2      114.92      124.58      3.67 o 
  -3   4   2      823.57      945.19     11.31 o 
  -2   4   2      597.91      626.79      7.12 o 
  -1   4   2      464.97      431.12      6.58 o 
   0   4   2     4401.59     4543.17     60.73 o 
   1   4   2      741.93      732.82     10.72 o 
   2   4   2     2753.47     2929.96     35.09 o 
   3   4   2     1595.26     1590.96     17.81 o 
   4   4   2      733.82      747.03     13.02 o 
   5   4   2     1787.93     1670.40     32.91 o 
   6   4   2        6.34        4.29      3.57 o 
   7   4   2        7.63       12.12      3.06 o 
   8   4   2       10.34        6.64      2.98 o 
   9   4   2        8.78        4.16      2.98 o 
  10   4   2       36.40       48.51      5.37 o 
  -9   5   2       46.88       53.65      5.92 o 
  -8   5   2       40.03       39.49      4.89 o 
  -7   5   2       12.66        4.88      2.98 o 
  -6   5   2       89.22       89.45      4.75 o 
  -5   5   2      668.12      647.85     10.50 o 
  -4   5   2     1817.06     1762.49     21.35 o 
  -3   5   2        0.23        0.66      0.95 o 
  -2   5   2     2598.46     2598.17     24.05 o 
  -1   5   2      273.15      362.73      5.89 o 
   0   5   2     1488.24     1620.88     22.42 o 
   1   5   2        3.19        2.02      2.69 o 
   2   5   2       45.13       30.66      1.45 o 
   3   5   2       89.70      103.06      4.27 o 
   4   5   2      660.44      586.69      9.22 o 
   5   5   2      359.93      346.42      7.01 o 
   6   5   2     1426.41     1404.95     20.31 o 
   7   5   2       89.73       72.90      4.31 o 
   8   5   2      164.90      151.91      8.65 o 
   9   5   2       53.19       44.90     15.99 o 
  10   5   2       18.48        8.42      6.73 o 
  -9   6   2        0.00       -2.08      4.40 o 
  -8   6   2       39.73       48.12      5.38 o 
  -7   6   2        0.62       -2.56      2.56 o 
  -6   6   2      177.74      177.58      6.10 o 
  -5   6   2      293.20      272.98      6.22 o 
  -4   6   2      263.82      277.69      5.75 o 
  -3   6   2      927.68      911.22     12.30 o 
  -2   6   2       46.34       48.68      2.37 o 
  -1   6   2       44.14       53.33      2.03 o 
   0   6   2       30.99       38.88      4.21 o 
   1   6   2     1648.51     1750.11     50.49 o 
   2   6   2     1137.51     1276.11     18.63 o 
   3   6   2      188.22      198.51      4.57 o 
   4   6   2      652.67      674.14     12.49 o 
   5   6   2      432.91      401.38      7.50 o 
   6   6   2        0.25       -2.58      2.58 o 
   7   6   2       63.50       55.52      3.82 o 
   8   6   2       88.40       87.25      5.89 o 
   9   6   2        5.68       -0.34      5.39 o 
  10   6   2        0.00       -3.70      6.06 o 
  -9   7   2       21.24       15.05      6.40 o 
  -8   7   2       19.06       24.97      6.37 o 
  -7   7   2       18.08       14.35      5.01 o 
  -6   7   2       61.56       66.76      4.37 o 
  -5   7   2      195.20      204.67      5.44 o 
  -4   7   2        3.18        2.66      2.33 o 
  -3   7   2      389.51      382.74      8.16 o 
  -2   7   2      276.37      266.19      5.29 o 
  -1   7   2       69.02       54.37      2.18 o 
   0   7   2     2467.83     2549.60     71.70 o 
   1   7   2       43.18       49.82      6.73 o 
   2   7   2      343.45      328.35      6.03 o 
   3   7   2      521.21      536.14      8.31 o 
   4   7   2      129.39      129.24      4.73 o 
   5   7   2      336.92      335.29      8.54 o 
   6   7   2      443.62      426.88     11.12 o 
   7   7   2        0.56        6.16      2.82 o 
   8   7   2        9.16       13.28      4.64 o 
   9   7   2       89.24      103.34     12.79 o 
  10   7   2       36.09       43.76     10.10 o 
  -8   8   2        9.51       22.34     17.17 o 
  -7   8   2        0.00       -3.21      4.54 o 
  -6   8   2       27.13       26.90      5.32 o 
  -5   8   2       15.78       14.85      4.53 o 
  -4   8   2      510.08      507.07     17.90 o 
  -3   8   2      258.03      254.86     11.66 o 
  -2   8   2       39.18       39.14      3.69 o 
  -1   8   2        0.03       -0.91      0.91 o 
   0   8   2      123.95      123.08      4.05 o 
   1   8   2      486.40      449.39     19.86 o 
   2   8   2      191.68      177.63      5.58 o 
   3   8   2       45.73       42.41      3.81 o 
   4   8   2      419.14      450.25      9.59 o 
   5   8   2        9.59        8.43      2.40 o 
   6   8   2      183.59      189.77     10.89 o 
   7   8   2        3.16        8.75      5.05 o 
   8   8   2        0.00        1.16      3.79 o 
   9   8   2        0.14        0.67      5.72 o 
  -8   9   2        1.56        6.78      5.59 o 
  -7   9   2        2.35       -2.86      4.05 o 
  -6   9   2       44.26       38.09      6.37 o 
  -5   9   2        8.50        5.33      3.06 o 
  -4   9   2        4.07        5.14      3.67 o 
  -3   9   2      126.57      117.19      5.03 o 
  -2   9   2      326.81      314.79      6.11 o 
  -1   9   2       31.75       28.35      1.84 o 
   0   9   2       15.00       16.47      2.86 o 
   1   9   2        0.26        1.68      4.38 o 
   2   9   2      133.05      149.12     12.79 o 
   3   9   2      154.38      141.76      4.33 o 
   4   9   2      190.23      172.84      6.63 o 
   5   9   2      522.25      551.48     12.01 o 
   6   9   2       54.45       56.86      5.16 o 
   7   9   2       13.97       13.75      3.92 o 
   8   9   2        0.08        4.04      5.39 o 
   9   9   2       42.19       38.04      9.43 o 
  -7  10   2        0.33       -2.83      4.45 o 
  -6  10   2        0.00       -2.95      3.79 o 
  -5  10   2        2.26       -0.14      3.30 o 
  -4  10   2      181.96      172.88      7.30 o 
  -3  10   2       11.41        9.15      2.49 o 
  -2  10   2       88.22       85.32      4.05 o 
  -1  10   2      417.05      405.84      7.73 o 
   0  10   2     1160.88     1127.52     20.25 o 
   1  10   2       10.39        2.86      3.40 o 
   2  10   2      136.29      127.58     12.79 o 
   3  10   2      206.15      180.12      6.62 o 
   4  10   2        0.40        1.55      1.85 o 
   5  10   2       33.92       28.35      4.22 o 
   6  10   2       34.51       39.10      6.02 o 
   7  10   2       19.99       30.24      4.74 o 
   8  10   2       11.49       11.11      4.50 o 
  -6  11   2       17.14       29.16      6.90 o 
  -5  11   2       31.31       27.03      5.65 o 
  -4  11   2       54.76       68.41      5.36 o 
  -3  11   2        4.84        5.28      2.43 o 
  -2  11   2       22.90       20.88      3.36 o 
  -1  11   2       53.54       51.89      3.66 o 
   0  11   2       15.28        9.01      4.21 o 
   1  11   2        5.95        6.44      3.55 o 
   2  11   2        8.98        5.05      3.36 o 
   3  11   2      207.61      158.23      6.08 o 
   4  11   2       36.04       30.64      3.85 o 
   5  11   2      100.06       83.53      6.29 o 
   6  11   2       15.71       20.87      5.72 o 
   7  11   2       30.65       41.40      8.08 o 
   8  11   2        0.35       -3.09      4.12 o 
  -5  12   2       24.27       20.87      8.42 o 
  -4  12   2        2.56       -2.61      3.42 o 
  -3  12   2        6.23        5.23      3.55 o 
  -2  12   2       15.60       10.58      3.10 o 
  -1  12   2      255.85      256.76      7.91 o 
   0  12   2      101.52      114.15     14.47 o 
   1  12   2       97.39       98.81     11.61 o 
   2  12   2      105.51      111.76     13.47 o 
   3  12   2        0.30       -0.71      1.61 o 
   4  12   2        1.97        1.86      2.46 o 
   5  12   2       26.73       27.84      4.48 o 
   6  12   2        8.16       12.46      5.39 o 
   7  12   2        4.54       10.77      6.06 o 
  -4  13   2        1.16        2.27      4.17 o 
  -3  13   2        5.15        6.82      3.79 o 
  -2  13   2       48.15       61.18      5.73 o 
  -1  13   2        4.47        3.73      3.97 o 
   0  13   2       30.06       29.36      5.82 o 
   1  13   2       24.96       20.53      8.42 o 
   3  13   2       10.08        9.65      2.25 o 
   4  13   2       24.39       21.62      3.58 o 
   5  13   2        7.11        4.53      3.51 o 
   6  13   2        7.74        7.07      5.05 o 
  -3  14   2        7.46       10.58      4.03 o 
  -2  14   2        0.41        1.35      3.46 o 
  -1  14   2        0.89       -0.08      2.80 o 
   0  14   2        0.28       -1.35      7.07 o 
   1  14   2       75.47       79.78     13.47 o 
   2  14   2        0.38       -4.38      6.40 o 
   3  14   2       12.97        6.06      7.41 o 
   4  14   2       21.76       19.81      3.61 o 
   5  14   2        1.88        0.67      3.70 o 
   0  15   2       11.33       17.50      9.76 o 
   1  15   2        1.89        1.68      8.08 o 
   2  15   2        0.53       -7.07      7.07 o 
  -4 -14   3        4.82        6.06      4.38 o 
  -3 -14   3       66.29       58.71      5.89 o 
  -2 -14   3        1.26        1.35      3.03 o 
  -1 -14   3       22.38       16.49      4.04 o 
   0 -14   3        4.60       -3.03      3.37 o 
   1 -14   3        2.94        5.72      4.04 o 
   2 -14   3      101.49      125.22     10.44 o 
  -6 -13   3       63.09       52.51      8.42 o 
  -5 -13   3        0.07        0.67      4.04 o 
  -4 -13   3        7.29        4.38      3.70 o 
  -3 -13   3       12.06       11.23      4.21 o 
  -2 -13   3       30.87       42.78      3.57 o 
  -1 -13   3        0.01        0.67      2.69 o 
   0 -13   3       43.13       44.10      5.39 o 
   1 -13   3        9.55        0.34      3.37 o 
   2 -13   3       25.78       29.96      5.72 o 
   3 -13   3        3.74        5.49      3.86 o 
   4 -13   3        5.99       15.28      4.93 o 
  -7 -12   3       18.17        2.36      6.06 o 
  -6 -12   3        0.67       10.44      5.39 o 
  -5 -12   3       22.95       28.95      6.06 o 
  -4 -12   3       20.71       22.55      4.71 o 
  -3 -12   3        4.03        5.59      4.71 o 
  -2 -12   3       25.66       26.21      2.73 o 
  -1 -12   3       85.34       85.84      6.06 o 
   0 -12   3       46.86       46.79      5.05 o 
   1 -12   3        0.00       -3.03      3.03 o 
   2 -12   3       48.48       57.11      6.73 o 
   3 -12   3        0.06        1.35      3.36 o 
   4 -12   3       39.92       43.98      6.07 o 
   5 -12   3        1.12       10.77      8.08 o 
  -7 -11   3       63.10       68.24      7.14 o 
  -6 -11   3       17.91       20.87      6.06 o 
  -5 -11   3       39.71       41.40      6.73 o 
  -4 -11   3       42.49       44.43      6.06 o 
  -3 -11   3       46.58       42.13      4.04 o 
  -2 -11   3       70.71       75.75      6.23 o 
  -1 -11   3        0.09       -1.01      2.02 o 
   0 -11   3        0.10        2.36      2.36 o 
   1 -11   3        5.48        6.04      2.55 o 
   2 -11   3       12.60       13.51      4.54 o 
   3 -11   3       38.36       25.49      3.47 o 
   4 -11   3      187.54      178.10      7.96 o 
   5 -11   3       10.96       11.80      4.60 o 
   6 -11   3       20.05       25.90      5.90 o 
  -8 -10   3       26.29       57.23      9.76 o 
  -7 -10   3        1.59        5.80      4.38 o 
  -6 -10   3       82.50       89.72      7.14 o 
  -5 -10   3       15.40       10.67      3.21 o 
  -4 -10   3        0.08       -2.02      2.14 o 
  -3 -10   3       37.24       28.65      2.44 o 
  -2 -10   3       23.20       22.80      2.07 o 
  -1 -10   3      117.61      109.89      3.56 o 
   0 -10   3      238.39      200.94     10.55 o 
   1 -10   3        4.25        2.36      1.95 o 
   2 -10   3       16.34       18.16      2.60 o 
   3 -10   3       73.97       65.62      4.61 o 
   4 -10   3        0.02       -2.48      2.48 o 
   5 -10   3        9.83        8.80      4.45 o 
   6 -10   3       32.85       36.39      6.28 o 
   7 -10   3       19.37       18.68      5.95 o 
  -9  -9   3       20.42       22.89      7.74 o 
  -8  -9   3       14.81       16.49      6.73 o 
  -7  -9   3       29.72       36.18      5.35 o 
  -6  -9   3        8.32       12.12      3.81 o 
  -5  -9   3       42.80       47.38      4.74 o 
  -4  -9   3       87.12       95.91      5.35 o 
  -3  -9   3       11.54        7.45      1.87 o 
  -2  -9   3        9.78        8.03      1.55 o 
  -1  -9   3       60.54       59.54      2.02 o 
   0  -9   3      273.72      269.78      5.96 o 
   1  -9   3       41.15       34.05      2.67 o 
   2  -9   3       37.65       35.96      2.99 o 
   3  -9   3      138.92      122.15      6.26 o 
   4  -9   3        7.77        6.35      2.71 o 
   5  -9   3       25.95       22.72      5.20 o 
   6  -9   3       45.47       33.81      6.13 o 
   7  -9   3      121.84      112.84      9.82 o 
   8  -9   3        0.69        0.09      8.25 o 
  -9  -8   3        4.15        9.09      7.07 o 
  -8  -8   3       13.48       14.47      6.73 o 
  -7  -8   3       46.84       44.27      5.71 o 
  -6  -8   3       72.13       75.36      8.08 o 
  -5  -8   3        0.47        1.12      2.49 o 
  -4  -8   3      606.82      608.55     19.19 o 
  -3  -8   3      481.83      499.11      9.58 o 
  -2  -8   3      225.73      243.27      5.44 o 
  -1  -8   3      152.93      155.13      3.09 o 
   0  -8   3        0.07        0.61      0.95 o 
   1  -8   3        3.10        3.95      1.46 o 
   2  -8   3      262.49      268.03      7.01 o 
   3  -8   3     1241.78     1232.97     20.93 o 
   4  -8   3        1.46        3.76      2.40 o 
   5  -8   3       14.05       18.19      3.30 o 
   6  -8   3       11.66        4.21      4.05 o 
   7  -8   3       77.20       89.05      8.57 o 
   8  -8   3       29.13       30.03      6.66 o 
  -9  -7   3        5.59       11.45      7.07 o 
  -8  -7   3       13.08        4.38      5.72 o 
  -7  -7   3       32.69       31.32      5.00 o 
  -6  -7   3      191.16      173.80      8.77 o 
  -5  -7   3        4.01        8.10      4.04 o 
  -4  -7   3      155.47      155.17      6.41 o 
  -3  -7   3       19.93       17.12      2.14 o 
  -2  -7   3     2529.24     2431.19     34.67 o 
  -1  -7   3       93.41      108.33      2.13 o 
   0  -7   3        8.42        7.01      1.07 o 
   1  -7   3       18.60       26.64      2.09 o 
   2  -7   3      112.15      119.35      4.42 o 
   3  -7   3       43.18       43.47      2.38 o 
   4  -7   3       84.01       83.56      3.48 o 
   5  -7   3      293.89      281.94      7.25 o 
   6  -7   3      269.79      276.69     11.43 o 
   7  -7   3       57.92       53.75      6.66 o 
   8  -7   3       59.56       48.01      6.99 o 
   9  -7   3        9.60       13.00      5.65 o 
 -10  -6   3        0.03       -0.67      6.40 o 
  -9  -6   3        4.52       -0.34      5.72 o 
  -8  -6   3       78.96      103.34     11.78 o 
  -7  -6   3       40.36       37.31      3.99 o 
  -6  -6   3       71.50       85.20      5.00 o 
  -5  -6   3      151.13      146.68     10.61 o 
  -4  -6   3        4.95        7.33      1.34 o 
  -3  -6   3     1430.18     1512.83     23.17 o 
  -2  -6   3     1235.18     1305.85     19.54 o 
  -1  -6   3      845.04      871.93      9.25 o 
   0  -6   3      696.24      734.29      9.87 o 
   1  -6   3       34.28       52.29      2.16 o 
   2  -6   3      399.11      384.34      6.22 o 
   3  -6   3      229.06      200.07      3.95 o 
   4  -6   3      417.41      417.41      7.71 o 
   5  -6   3       13.05       18.07      2.24 o 
   6  -6   3        0.18       -1.90      2.03 o 
   7  -6   3       23.56       16.17      3.41 o 
   8  -6   3        4.82       -0.05      3.88 o 
   9  -6   3        9.67       23.40      4.72 o 
 -10  -5   3       16.28       11.45      7.41 o 
  -9  -5   3       16.14        9.87      4.40 o 
  -8  -5   3       13.19       23.03      6.73 o 
  -7  -5   3      182.47      172.69      5.68 o 
  -6  -5   3      512.30      496.85      9.44 o 
  -5  -5   3       14.79       20.43      1.98 o 
  -4  -5   3     1375.32     1422.41     22.03 o 
  -3  -5   3      177.30      163.04      3.31 o 
  -2  -5   3      473.16      548.86      7.64 o 
  -1  -5   3      422.91      468.19      5.39 o 
   0  -5   3     1041.31     1090.93     13.79 o 
   1  -5   3        2.37        2.20      0.86 o 
   2  -5   3       90.31       86.74      2.74 o 
   3  -5   3      158.92      169.44      3.67 o 
   4  -5   3      198.44      182.54      4.49 o 
   5  -5   3       40.89       39.19      3.58 o 
   6  -5   3      124.64      112.83      5.03 o 
   7  -5   3        1.33        2.15      2.28 o 
   8  -5   3       99.86       94.47      6.83 o 
   9  -5   3        1.97       -0.35      3.21 o 
 -10  -4   3        0.05        4.02      4.50 o 
  -9  -4   3        8.03        1.35      3.81 o 
  -8  -4   3       57.09       46.10      6.66 o 
  -7  -4   3      221.60      222.85      6.59 o 
  -6  -4   3       15.60       16.38      2.31 o 
  -5  -4   3      178.45      187.31      4.92 o 
  -4  -4   3      259.01      260.64      6.05 o 
  -3  -4   3      189.82      192.59      4.00 o 
  -2  -4   3      177.88      153.26      3.36 o 
  -1  -4   3     2464.27     2610.40     21.60 o 
   0  -4   3      171.44      135.54      2.05 o 
   1  -4   3       54.91       59.58      1.56 o 
   2  -4   3      967.77     1164.86     23.27 o 
   3  -4   3       24.05       13.47      1.67 o 
   4  -4   3       45.97       47.99      3.65 o 
   5  -4   3       12.07        9.64      2.29 o 
   6  -4   3      259.66      247.37      9.27 o 
   7  -4   3        2.68        1.47      2.71 o 
   8  -4   3       46.17       41.32      5.01 o 
   9  -4   3       11.35       10.84      3.86 o 
  10  -4   3        4.24        7.09      3.98 o 
 -10  -3   3        2.08        4.05      4.36 o 
  -9  -3   3        8.29        3.90      2.92 o 
  -8  -3   3       25.73       33.37      4.09 o 
  -7  -3   3      196.69      179.70      6.07 o 
  -6  -3   3       43.92       50.74      3.38 o 
  -5  -3   3      384.29      362.95      7.27 o 
  -4  -3   3      140.97      154.55      4.19 o 
  -3  -3   3        0.91        0.77      0.85 o 
  -2  -3   3     3767.03     3957.09     38.68 o 
  -1  -3   3      416.59      406.43      4.48 o 
   0  -3   3      999.27     1061.91      9.18 o 
   1  -3   3        0.12       -0.11      0.59 o 
   2  -3   3      288.02      265.46      4.99 o 
   3  -3   3       24.30       32.58      2.21 o 
   4  -3   3      387.37      405.31      7.99 o 
   5  -3   3       25.87       30.53      2.72 o 
   6  -3   3       20.01       21.38      3.49 o 
   7  -3   3       65.65       76.93      5.50 o 
   8  -3   3       28.98       25.30      4.27 o 
   9  -3   3        0.77        1.82      3.35 o 
  10  -3   3        5.36        9.70      4.29 o 
 -10  -2   3       10.36        4.91      3.68 o 
  -9  -2   3        0.66        4.74      3.50 o 
  -8  -2   3       80.07       78.26      5.70 o 
  -7  -2   3      214.52      185.76      7.71 o 
  -6  -2   3      298.50      317.15      6.72 o 
  -5  -2   3      128.72      122.59      3.80 o 
  -4  -2   3      601.21      709.42      9.88 o 
  -3  -2   3      289.95      340.51      5.01 o 
  -2  -2   3      168.81      167.37      2.82 o 
  -1  -2   3     1173.20     1174.71      9.34 o 
   0  -2   3     4137.24     4232.92     31.06 o 
   1  -2   3        1.14        2.56      0.55 o 
   2  -2   3     2669.88     2497.06     27.30 o 
   3  -2   3      982.48     1019.06     12.81 o 
   4  -2   3       19.10        9.02      3.41 o 
   5  -2   3        0.92        2.42      1.41 o 
   6  -2   3        4.01       -1.50      1.74 o 
   7  -2   3       44.07       41.99      4.37 o 
   8  -2   3       22.92       19.98      3.94 o 
   9  -2   3        0.02        2.94      3.16 o 
  10  -2   3        8.18        6.63      4.17 o 
 -10  -1   3        6.90        4.36      3.49 o 
  -9  -1   3        0.20        1.29      3.17 o 
  -8  -1   3      131.97      104.22      7.57 o 
  -7  -1   3      107.79      128.91      6.57 o 
  -6  -1   3      102.59       93.26      5.05 o 
  -5  -1   3        2.49        3.87      1.50 o 
  -4  -1   3     2821.99     2836.88     28.99 o 
  -3  -1   3      969.34     1033.78     11.73 o 
  -2  -1   3     6297.43     6598.42     58.55 o 
  -1  -1   3      343.35      365.78      3.53 o 
   0  -1   3     1536.70     1599.16     14.58 o 
   1  -1   3      140.14      134.12      2.12 o 
   2  -1   3     1016.56     1068.90     12.66 o 
   3  -1   3     3947.12     4499.00     48.25 o 
   4  -1   3        3.28        1.40      1.69 o 
   5  -1   3       43.41       44.06      2.64 o 
   6  -1   3     1041.35     1054.62     22.62 o 
   7  -1   3      188.65      191.87     11.82 o 
   8  -1   3       34.52       37.70      4.53 o 
   9  -1   3       52.33       47.40      5.28 o 
  10  -1   3       16.74       21.10      4.71 o 
 -10   0   3        0.81        0.46      3.32 o 
  -9   0   3        3.92        3.25      3.30 o 
  -8   0   3       39.25       46.38      5.62 o 
  -7   0   3      131.55      133.40      6.66 o 
  -6   0   3       75.26       69.77      5.49 o 
  -5   0   3       36.26       44.68      2.74 o 
  -4   0   3      286.66      299.44      5.68 o 
  -3   0   3      406.65      354.44      5.77 o 
  -2   0   3     2557.87     2514.33     23.33 o 
  -1   0   3     1985.84     1989.43     17.05 o 
   0   0   3       87.57      109.07      2.72 o 
   1   0   3      126.84      111.06      2.16 o 
   2   0   3     3816.95     3893.53     68.79 o 
   3   0   3      247.46      220.24      4.99 o 
   4   0   3      996.43      921.84     21.23 o 
   5   0   3        7.34        8.10      1.52 o 
   6   0   3        5.12       -0.55      1.36 o 
   7   0   3       42.42       32.38      3.88 o 
   8   0   3       50.34       40.95      4.60 o 
   9   0   3        2.50       -0.67      3.03 o 
  10   0   3        9.10       10.70      4.19 o 
 -10   1   3        1.18       -2.00      3.54 o 
  -9   1   3        9.10        2.02      4.60 o 
  -8   1   3      278.42      284.92      9.84 o 
  -7   1   3       14.41        8.51      3.55 o 
  -6   1   3      757.26      710.48     14.62 o 
  -5   1   3       96.67       91.10      3.41 o 
  -4   1   3        1.43        4.19      1.14 o 
  -3   1   3      706.32      720.72      8.17 o 
  -2   1   3     4333.84     4117.41     37.40 o 
  -1   1   3     7872.63     7982.56     64.96 o 
   0   1   3     7433.29     7776.38     68.10 o 
   1   1   3     1237.06     1236.06     12.37 o 
   2   1   3     6506.19     6627.96     77.26 o 
   3   1   3     2589.79     2669.66     29.40 o 
   4   1   3     1911.11     1938.43     25.13 o 
   5   1   3        9.95        0.62      3.01 o 
   6   1   3      326.54      321.22      7.69 o 
   7   1   3        1.55        0.32      2.26 o 
   8   1   3      151.21      139.15      7.57 o 
   9   1   3        7.57        9.11      3.80 o 
  10   1   3       33.99       50.62      5.68 o 
  11   1   3        3.37        6.73      4.21 o 
 -10   2   3        6.54       10.26      4.49 o 
  -9   2   3       13.70       15.17      4.17 o 
  -8   2   3       35.68       30.13      4.24 o 
  -7   2   3      109.45       99.12      6.35 o 
  -6   2   3      515.63      508.48     10.39 o 
  -5   2   3      727.70      714.23     11.39 o 
  -4   2   3       94.84       92.63      2.96 o 
  -3   2   3      592.68      551.80      6.83 o 
  -2   2   3      325.12      286.60      3.97 o 
  -1   2   3     5580.99     5952.52     52.04 o 
   0   2   3    10359.33    10207.19     96.99 o 
   1   2   3     2613.83     2718.27     26.10 o 
   2   2   3     3370.85     3647.90     37.79 o 
   3   2   3        5.23        9.14      1.61 o 
   4   2   3      677.88      673.06     10.51 o 
   5   2   3        0.03        0.54      1.33 o 
   6   2   3      193.08      169.84      5.75 o 
   7   2   3       44.59       43.55      3.57 o 
   8   2   3       12.57       17.15      3.56 o 
   9   2   3       29.48       27.68      4.27 o 
  10   2   3        2.26        2.13      3.29 o 
  11   2   3        3.61        3.37      3.99 o 
 -10   3   3       48.72       63.47      6.73 o 
  -9   3   3       16.91        8.49      3.89 o 
  -8   3   3       48.59       44.76      5.10 o 
  -7   3   3       83.21       69.75      5.63 o 
  -6   3   3        5.26        3.24      2.87 o 
  -5   3   3        0.25        0.34      1.45 o 
  -4   3   3      372.50      356.38      6.55 o 
  -3   3   3      670.41      618.36      7.55 o 
  -2   3   3     2879.70     3076.41     30.66 o 
  -1   3   3       73.71      105.24      2.08 o 
   0   3   3      314.36      327.44      4.22 o 
   1   3   3      319.77      345.53      3.74 o 
   2   3   3       18.99       22.88      1.33 o 
   3   3   3       82.20       76.08      3.04 o 
   4   3   3       85.27       73.71      3.75 o 
   5   3   3      144.11      136.93      5.88 o 
   6   3   3      256.62      247.98      6.47 o 
   7   3   3       24.59       24.19      3.02 o 
   8   3   3       54.38       48.01      4.79 o 
   9   3   3       14.20       16.56      3.80 o 
  10   3   3        1.14        4.69      5.94 o 
 -10   4   3        0.20        1.09      3.98 o 
  -9   4   3        0.00        0.48      3.68 o 
  -8   4   3       14.05       11.97      4.87 o 
  -7   4   3      270.03      249.96     11.23 o 
  -6   4   3      506.94      527.43     10.92 o 
  -5   4   3      437.29      405.17      7.80 o 
  -4   4   3      212.15      210.77      4.71 o 
  -3   4   3       32.02       27.37      1.62 o 
  -2   4   3        8.99       11.05      1.68 o 
  -1   4   3      867.00      917.45      9.73 o 
   0   4   3        9.56        3.33      1.18 o 
   1   4   3     1147.22     1329.33     16.55 o 
   2   4   3      486.32      441.49      5.13 o 
   3   4   3      147.63      129.84      3.33 o 
   4   4   3      483.40      556.23      9.13 o 
   5   4   3      441.56      406.31     16.98 o 
   6   4   3      193.76      181.62      6.57 o 
   7   4   3       18.52       20.74      5.84 o 
   8   4   3       90.84       83.03      5.69 o 
   9   4   3        0.05        5.40      3.01 o 
  10   4   3        1.96       -3.37      5.72 o 
  -9   5   3        0.05        1.62      3.51 o 
  -8   5   3        1.58       -2.36      2.79 o 
  -7   5   3      114.05      144.10      7.85 o 
  -6   5   3       22.96       21.32      2.93 o 
  -5   5   3       58.46       60.46      3.48 o 
  -4   5   3      566.19      535.17      8.08 o 
  -3   5   3       27.02       37.43      2.54 o 
  -2   5   3      218.59      246.32      4.16 o 
  -1   5   3      698.87      664.33      9.68 o 
   0   5   3        0.19       -0.69      0.69 o 
   1   5   3      191.62      176.34      3.76 o 
   2   5   3       89.05       95.37      3.94 o 
   3   5   3      487.01      530.21      6.74 o 
   4   5   3       22.25       27.24      2.08 o 
   5   5   3       18.44       21.98      3.87 o 
   6   5   3      635.58      646.03     11.95 o 
   7   5   3      670.22      655.91     15.50 o 
   8   5   3      132.11      136.18      6.81 o 
   9   5   3        6.22        1.68      3.81 o 
  10   5   3        0.59       -4.71      4.71 o 
  -9   6   3        0.45       -4.36      4.36 o 
  -8   6   3        5.63       -0.89      3.05 o 
  -7   6   3       34.11       40.24      4.55 o 
  -6   6   3        1.20        0.60      1.98 o 
  -5   6   3        4.54       -1.68      1.68 o 
  -4   6   3       11.85       12.74      2.03 o 
  -3   6   3      716.68      696.18      9.22 o 
  -2   6   3     2350.80     2287.36     26.59 o 
  -1   6   3       11.08       10.86      1.70 o 
   0   6   3        0.69        1.64      1.20 o 
   1   6   3       16.33       27.77      1.38 o 
   2   6   3     1457.74     1464.49     18.66 o 
   3   6   3      107.36       99.87      3.55 o 
   4   6   3      618.83      593.19      9.07 o 
   5   6   3       29.67       26.39      2.31 o 
   6   6   3       21.43       20.47      2.67 o 
   7   6   3       39.00       27.10      3.08 o 
   8   6   3       74.59       75.77      5.60 o 
   9   6   3       35.35       26.93      7.74 o 
  10   6   3        0.03        5.72      7.07 o 
  -8   7   3       73.51       84.89      8.90 o 
  -7   7   3       18.33       18.94      5.32 o 
  -6   7   3      375.20      376.16     11.03 o 
  -5   7   3        6.46        4.57      1.91 o 
  -4   7   3       20.24       18.22      2.09 o 
  -3   7   3       96.98       88.02      2.28 o 
  -2   7   3      829.51      783.58     11.16 o 
  -1   7   3      558.58      587.86      9.20 o 
   0   7   3      121.88      117.46      5.23 o 
   1   7   3      239.19      239.99      4.67 o 
   2   7   3      217.45      210.86      5.44 o 
   3   7   3      289.41      288.86      6.57 o 
   4   7   3      278.57      290.68      7.30 o 
   5   7   3        1.51       -1.97      1.97 o 
   6   7   3      149.39      141.84      8.06 o 
   7   7   3      195.31      213.68     10.77 o 
   8   7   3      114.93       99.35      8.32 o 
   9   7   3       34.79       31.64      8.42 o 
  10   7   3       11.68       13.80      7.74 o 
  -8   8   3       14.70       16.51      5.89 o 
  -7   8   3        0.03        0.92      4.71 o 
  -6   8   3       33.84       35.63      9.43 o 
  -5   8   3        8.45       11.61      3.23 o 
  -4   8   3        0.86        1.85      2.13 o 
  -3   8   3      360.57      385.74      7.48 o 
  -2   8   3      510.02      490.58      8.10 o 
  -1   8   3      350.84      359.58      5.52 o 
   0   8   3     1095.93     1129.75     17.20 o 
   1   8   3     1058.30     1030.66     15.45 o 
   2   8   3       17.10       11.48      2.15 o 
   3   8   3       80.86       73.04      3.40 o 
   4   8   3        6.53       11.60      2.23 o 
   5   8   3        1.53       -0.55      2.43 o 
   6   8   3        8.98        4.05      2.83 o 
   7   8   3       43.05       43.87      4.33 o 
   8   8   3       73.47       81.98     11.45 o 
   9   8   3        0.49       -0.34      5.72 o 
  -7   9   3        9.12       14.03      5.50 o 
  -6   9   3       21.62       29.97      5.70 o 
  -5   9   3        8.64       10.98      3.60 o 
  -4   9   3      158.25      177.50      6.45 o 
  -3   9   3      150.01      150.79      4.71 o 
  -2   9   3       37.12       30.71      2.36 o 
  -1   9   3      371.60      356.08      6.31 o 
   0   9   3      136.44      116.29      8.42 o 
   1   9   3      110.24      103.14      4.09 o 
   2   9   3      141.60      135.51      5.17 o 
   3   9   3      270.86      250.78      6.98 o 
   4   9   3       12.53        9.99      2.99 o 
   5   9   3        0.72       -2.20      2.20 o 
   6   9   3       97.73       96.64      5.72 o 
   7   9   3       18.72       20.62      4.28 o 
   8   9   3        4.71       -2.92      3.55 o 
   9   9   3        1.74        4.71      7.07 o 
  -7  10   3        8.04        4.46      5.11 o 
  -6  10   3       94.63      118.13      9.82 o 
  -5  10   3       69.20       72.85     12.29 o 
  -4  10   3       81.31       71.81      5.36 o 
  -3  10   3       13.61       16.54      2.68 o 
  -2  10   3       63.84       61.62      4.13 o 
  -1  10   3      149.28      159.15      4.09 o 
   0  10   3       52.95       48.55      5.73 o 
   1  10   3        7.05        7.07      6.06 o 
   2  10   3        0.03       -1.68      5.05 o 
   3  10   3      195.23      232.29     18.51 o 
   4  10   3      166.23      157.99      5.55 o 
   5  10   3        0.18       -1.74      2.13 o 
   6  10   3       11.78       12.07      3.06 o 
   7  10   3        5.83       12.55      3.92 o 
   8  10   3        9.90        5.86      4.50 o 
  -6  11   3        3.22        4.02      5.89 o 
  -5  11   3        8.46        6.71      4.60 o 
  -4  11   3       10.61        7.91      3.20 o 
  -3  11   3        0.22        2.68      2.23 o 
  -2  11   3        7.60       12.62      4.64 o 
  -1  11   3        1.68        0.89      1.96 o 
   0  11   3       57.00       63.27      6.61 o 
   1  11   3       50.25       59.38      8.92 o 
   2  11   3      168.45      142.06     14.47 o 
   3  11   3       38.86       32.03      3.39 o 
   4  11   3        3.28        5.72      2.71 o 
   5  11   3        0.37       -1.35      2.80 o 
   6  11   3       30.65       31.84      4.93 o 
   7  11   3       34.38       42.75      8.08 o 
   8  11   3       30.72       44.10      9.09 o 
  -5  12   3        3.46        3.37      7.41 o 
  -4  12   3        4.83        3.31      4.11 o 
  -3  12   3        0.42        2.55      3.09 o 
  -2  12   3       63.93       67.79      5.20 o 
  -1  12   3        0.03       -1.10      2.24 o 
   0  12   3       33.36       37.15      6.04 o 
   1  12   3        3.17        4.91      4.12 o 
   2  12   3       89.99       78.43     11.78 o 
   3  12   3       41.02       38.72      8.25 o 
   4  12   3        2.30        3.44      2.74 o 
   5  12   3        0.12       -1.66      2.94 o 
   6  12   3        8.93        5.72      4.71 o 
   7  12   3        1.34        0.67      4.71 o 
  -4  13   3        0.65        2.26      4.21 o 
  -3  13   3        3.06        4.44      3.79 o 
  -2  13   3       12.62       12.62      3.44 o 
  -1  13   3       42.28       40.23      4.04 o 
   0  13   3        6.32        6.61      2.10 o 
   1  13   3       44.40       61.27     11.78 o 
   2  13   3       20.45       29.29      9.09 o 
   3  13   3       13.14       14.05      2.80 o 
   4  13   3        7.68        9.20      3.01 o 
   5  13   3       17.89       16.02      4.38 o 
   6  13   3        0.21       -2.02      4.38 o 
  -2  14   3       68.37       68.20      7.74 o 
  -1  14   3       26.37       32.21      3.86 o 
   0  14   3       41.61       38.61     12.79 o 
   1  14   3       18.32       29.29     10.10 o 
   2  14   3        8.01       15.48      8.42 o 
   3  14   3        3.24       -2.69      6.73 o 
   4  14   3       14.28       11.19      3.37 o 
   5  14   3        3.95        4.99      3.51 o 
   1  15   3        3.91       15.48      9.43 o 
   2  15   3        0.08       -3.37      7.41 o 
  -4 -14   4       11.62        7.41      4.71 o 
  -3 -14   4        0.52        3.16      2.97 o 
  -2 -14   4        1.93        2.69      3.70 o 
  -1 -14   4       11.23       12.79      4.04 o 
   0 -14   4        6.41       10.10      4.04 o 
   1 -14   4       20.45       35.35      6.06 o 
   2 -14   4        0.38       -0.67      4.71 o 
  -5 -13   4       43.69       32.32      6.73 o 
  -4 -13   4        0.71        0.34      4.04 o 
  -3 -13   4       16.45       16.05      4.88 o 
  -2 -13   4      114.84      112.10      8.08 o 
  -1 -13   4        3.00        7.07      3.37 o 
   0 -13   4       11.75        7.74      4.04 o 
   1 -13   4       25.63       27.27      5.39 o 
   2 -13   4        0.04       -3.37      3.37 o 
   3 -13   4       12.83       14.81      5.72 o 
   4 -13   4        5.43       24.91      8.75 o 
  -6 -12   4        5.49       12.79      6.06 o 
  -5 -12   4        2.16        1.68      4.38 o 
  -4 -12   4       40.71       39.72      6.06 o 
  -3 -12   4       14.41       14.80      2.97 o 
  -2 -12   4        1.45        0.84      2.14 o 
  -1 -12   4       20.13       13.80      3.70 o 
   0 -12   4      151.89      157.20      9.09 o 
   1 -12   4       18.43       21.54      4.71 o 
   2 -12   4       19.11       21.56      4.11 o 
   3 -12   4       20.82       19.08      4.53 o 
   4 -12   4       58.58       65.89      7.03 o 
   5 -12   4       33.04       44.77     10.44 o 
  -7 -11   4        0.47       -1.51      4.04 o 
  -6 -11   4        1.64       -4.00      4.21 o 
  -5 -11   4        0.05       -0.67      4.04 o 
  -4 -11   4      327.77      316.43     14.47 o 
  -3 -11   4        7.57        6.46      2.49 o 
  -2 -11   4        0.56       -0.07      1.77 o 
  -1 -11   4        0.06        3.03      2.69 o 
   0 -11   4      206.71      215.10     10.10 o 
   1 -11   4        0.41       -1.63      4.21 o 
   2 -11   4       20.53       21.47      2.99 o 
   3 -11   4        8.59        7.09      2.80 o 
   4 -11   4       88.02       84.79      5.90 o 
   5 -11   4       10.97       -1.87      3.88 o 
   6 -11   4       60.19       60.78      7.71 o 
  -8 -10   4        0.76        6.40      6.40 o 
  -7 -10   4        2.69        4.56      3.92 o 
  -6 -10   4       77.46       94.76      7.26 o 
  -5 -10   4       78.54       79.41      8.75 o 
  -4 -10   4        1.72        3.64      2.73 o 
  -3 -10   4        4.68        7.18      1.94 o 
  -2 -10   4       10.39        6.07      1.81 o 
  -1 -10   4      187.17      213.56      6.66 o 
   0 -10   4      170.48      167.46      5.10 o 
   1 -10   4      219.82      204.83      9.56 o 
   2 -10   4      409.66      424.35      9.81 o 
   3 -10   4       39.86       38.67      3.88 o 
   4 -10   4        3.78        4.65      2.80 o 
   5 -10   4        8.07        2.12      4.04 o 
   6 -10   4        3.28        2.92      4.21 o 
   7 -10   4        7.87       -1.55      5.22 o 
  -8  -9   4       41.44       40.73      8.42 o 
  -7  -9   4       20.35       14.52      4.26 o 
  -6  -9   4        5.92        2.45      3.37 o 
  -5  -9   4       60.27       65.18      6.22 o 
  -4  -9   4      168.36      182.91      6.21 o 
  -3  -9   4       61.67       64.85      3.15 o 
  -2  -9   4      385.99      351.14      8.20 o 
  -1  -9   4      566.05      543.17      7.28 o 
   0  -9   4        6.26        5.81      1.73 o 
   1  -9   4        2.79        0.89      1.77 o 
   2  -9   4        7.85        6.17      2.00 o 
   3  -9   4       26.84       28.69      3.27 o 
   4  -9   4       67.10       63.41      5.50 o 
   5  -9   4       25.82       18.31      3.51 o 
   6  -9   4       69.42       77.93      7.95 o 
   7  -9   4        8.98       10.83      5.22 o 
   8  -9   4        0.06        1.68      4.69 o 
  -9  -8   4        0.90        6.06      7.07 o 
  -8  -8   4       11.19       20.53      7.07 o 
  -7  -8   4       28.77       29.03      5.11 o 
  -6  -8   4       30.56       17.57      4.05 o 
  -5  -8   4       57.77       65.58      4.53 o 
  -4  -8   4       61.62       72.45      4.25 o 
  -3  -8   4      259.60      276.22      5.97 o 
  -2  -8   4       36.13       31.71      2.06 o 
  -1  -8   4        1.96        5.36      0.94 o 
   0  -8   4       60.63       51.72      2.89 o 
   1  -8   4      734.76      748.46     13.07 o 
   2  -8   4       27.57       29.12      4.56 o 
   3  -8   4      310.75      287.79      8.08 o 
   4  -8   4      128.48      112.90      6.30 o 
   5  -8   4       89.82       85.18      5.74 o 
   6  -8   4        1.05       -1.05      3.15 o 
   7  -8   4        4.85        4.55      4.50 o 
   8  -8   4        9.11        5.45      5.17 o 
  -9  -7   4       84.98       85.84     12.12 o 
  -8  -7   4       43.93       57.23      9.76 o 
  -7  -7   4       22.33       32.19      6.73 o 
  -6  -7   4      123.16       90.62      7.02 o 
  -5  -7   4      881.13      877.72     16.89 o 
  -4  -7   4      131.05      127.24      6.43 o 
  -3  -7   4      442.64      424.62      7.78 o 
  -2  -7   4     1200.86     1222.74     16.52 o 
  -1  -7   4      212.25      206.28      3.56 o 
   0  -7   4      101.53       93.87      3.27 o 
   1  -7   4      579.21      552.01     10.15 o 
   2  -7   4       63.19       64.68      3.66 o 
   3  -7   4       29.68       34.36      2.62 o 
   4  -7   4      193.08      187.95      4.60 o 
   5  -7   4       85.46       81.27      4.42 o 
   6  -7   4        9.23        2.81      2.90 o 
   7  -7   4        0.33       -0.85      4.03 o 
   8  -7   4       40.44       38.96      6.78 o 
   9  -7   4       58.86       60.66      8.45 o 
 -10  -6   4        2.22        1.68      6.73 o 
  -9  -6   4        0.19        1.01      5.72 o 
  -8  -6   4        2.43       -0.34      4.71 o 
  -7  -6   4        1.96        3.65      2.67 o 
  -6  -6   4        2.15        2.31      2.48 o 
  -5  -6   4      327.31      319.19      7.48 o 
  -4  -6   4       45.93       54.08      3.21 o 
  -3  -6   4       40.41       32.55      2.00 o 
  -2  -6   4      152.91      148.77      5.11 o 
  -1  -6   4       10.88       13.05      1.09 o 
   0  -6   4      994.51     1004.74     15.47 o 
   1  -6   4        1.07        0.30      1.06 o 
   2  -6   4      885.97      841.90     11.93 o 
   3  -6   4      256.86      273.49      4.86 o 
   4  -6   4     1596.48     1619.02     19.76 o 
   5  -6   4      208.47      197.72      7.97 o 
   6  -6   4      354.21      355.10     10.64 o 
   7  -6   4        2.73       -0.44      2.63 o 
   8  -6   4       12.90       13.41      3.76 o 
   9  -6   4        0.05        2.94      8.08 o 
 -10  -5   4        0.18       -3.37      5.72 o 
  -9  -5   4       55.69       57.82      7.03 o 
  -8  -5   4        3.64        2.69      3.57 o 
  -7  -5   4       61.19       51.99      4.78 o 
  -6  -5   4      721.45      664.39     12.12 o 
  -5  -5   4      445.57      442.39      7.30 o 
  -4  -5   4      571.54      523.70      9.26 o 
  -3  -5   4      134.15      128.76      3.28 o 
  -2  -5   4     1410.68     1333.15     13.94 o 
  -1  -5   4     2296.00     2417.29     23.47 o 
   0  -5   4     1762.14     1739.30     16.99 o 
   1  -5   4      192.97      220.09      3.62 o 
   2  -5   4       81.78       77.51      2.73 o 
   3  -5   4      316.47      321.23      6.44 o 
   4  -5   4      905.57      889.63     18.90 o 
   5  -5   4       32.88       35.88      3.10 o 
   6  -5   4      130.66      123.29      8.27 o 
   7  -5   4       96.42       85.29      6.66 o 
   8  -5   4       11.98       10.08      3.80 o 
   9  -5   4       45.91       59.53      7.95 o 
 -10  -4   4        0.04       -3.60      4.16 o 
  -9  -4   4        4.30        5.22      4.28 o 
  -8  -4   4        0.08        4.76      2.72 o 
  -7  -4   4       18.19       21.88      2.86 o 
  -6  -4   4      207.66      165.24      5.19 o 
  -5  -4   4      188.32      214.71      4.94 o 
  -4  -4   4      324.84      308.04      6.60 o 
  -3  -4   4        2.44        2.44      1.09 o 
  -2  -4   4      216.74      233.45      4.19 o 
  -1  -4   4      746.60      686.25      7.00 o 
   0  -4   4     3831.80     3854.51     36.41 o 
   1  -4   4      692.82      717.31      8.68 o 
   2  -4   4     5967.40     6293.40     73.60 o 
   3  -4   4       28.57       40.62      2.50 o 
   4  -4   4        8.68        6.19      1.70 o 
   5  -4   4      319.80      312.50      7.44 o 
   6  -4   4      303.59      324.42     11.40 o 
   7  -4   4        4.78        9.34      5.37 o 
   8  -4   4        6.66        9.71      3.71 o 
   9  -4   4       20.63       20.00      4.45 o 
  10  -4   4        0.00       -1.74      3.66 o 
 -10  -3   4       24.28       25.42      5.83 o 
  -9  -3   4        2.83        6.72      3.17 o 
  -8  -3   4        1.23       -2.37      2.37 o 
  -7  -3   4       21.71       14.86      3.14 o 
  -6  -3   4        3.76       10.54      2.22 o 
  -5  -3   4       94.73       84.23      3.39 o 
  -4  -3   4     1240.12     1173.63     14.75 o 
  -3  -3   4      140.72      152.53      3.30 o 
  -2  -3   4     3398.24     3449.91     31.40 o 
  -1  -3   4       51.80       37.03      1.30 o 
   0  -3   4        3.36        5.18      0.64 o 
   1  -3   4     2827.89     2800.78     33.49 o 
   2  -3   4      110.80      116.58      3.45 o 
   3  -3   4      595.14      620.41      9.83 o 
   4  -3   4       37.34       35.55      2.65 o 
   5  -3   4      490.20      481.24      9.38 o 
   6  -3   4      364.26      381.68     10.17 o 
   7  -3   4       63.55       52.35      4.72 o 
   8  -3   4       15.70        1.25      4.86 o 
   9  -3   4       19.72       26.54      4.60 o 
  10  -3   4       17.27       18.67      4.58 o 
 -10  -2   4       21.41       32.12      4.74 o 
  -9  -2   4        1.23        4.19      3.04 o 
  -8  -2   4        0.15        0.80      3.14 o 
  -7  -2   4       64.05       61.80      4.79 o 
  -6  -2   4       75.90       91.28      4.35 o 
  -5  -2   4      852.19      805.01     11.65 o 
  -4  -2   4      265.42      268.72      7.15 o 
  -3  -2   4     2465.32     2558.62     26.07 o 
  -2  -2   4      299.63      289.42      4.42 o 
  -1  -2   4     1783.71     1822.97     15.98 o 
   0  -2   4      368.18      420.36      4.76 o 
   1  -2   4     7691.91     7878.53     81.81 o 
   2  -2   4     1533.32     1601.52     18.46 o 
   3  -2   4      329.57      322.97     10.28 o 
   4  -2   4      256.02      254.78      5.99 o 
   5  -2   4      237.94      199.77      5.05 o 
   6  -2   4        4.97        2.93      2.80 o 
   7  -2   4       44.40       51.12      8.50 o 
   8  -2   4       61.29       66.49      5.76 o 
   9  -2   4        6.30        2.70      3.16 o 
  10  -2   4       11.79       14.10      4.32 o 
 -10  -1   4       18.23       18.71      6.22 o 
  -9  -1   4       11.00        8.48      5.06 o 
  -8  -1   4       29.29       46.85      5.98 o 
  -7  -1   4       48.46       54.88      5.31 o 
  -6  -1   4       32.16       31.72      2.72 o 
  -5  -1   4       17.20       15.54      1.86 o 
  -4  -1   4      239.44      271.08      4.51 o 
  -3  -1   4      559.94      565.71      6.90 o 
  -2  -1   4        0.06        0.48      0.60 o 
  -1  -1   4    12360.30    12568.55    103.95 o 
   0  -1   4      133.74      192.17      3.03 o 
   1  -1   4      428.74      469.52      6.35 o 
   2  -1   4       16.05       15.61      1.26 o 
   3  -1   4      114.73      109.60      3.10 o 
   4  -1   4      216.16      205.68      6.19 o 
   5  -1   4      443.89      456.07      8.08 o 
   6  -1   4       29.38       22.69      2.86 o 
   7  -1   4        5.44        5.12      2.71 o 
   8  -1   4       70.45       66.40      5.53 o 
   9  -1   4       41.89       48.83      5.43 o 
  10  -1   4       41.18       47.50      5.76 o 
 -10   0   4        7.07        0.50      3.62 o 
  -9   0   4        0.12       -3.65      3.65 o 
  -8   0   4        9.86        2.98      2.88 o 
  -7   0   4       15.39       14.59      3.30 o 
  -6   0   4       37.33       34.09      3.21 o 
  -5   0   4       56.50       64.94      4.81 o 
  -4   0   4       75.72       77.50      3.61 o 
  -3   0   4      222.45      217.16      3.82 o 
  -2   0   4     1321.97     1374.27     16.04 o 
  -1   0   4        5.56        6.81      0.69 o 
   0   0   4     6349.58     6620.49     61.40 o 
   1   0   4     7952.26     8072.46    269.95 o 
   2   0   4     5630.66     5449.53     63.13 o 
   3   0   4      140.71      162.60      3.80 o 
   4   0   4     4149.84     4031.65     73.68 o 
   5   0   4       20.46       16.47      1.83 o 
   6   0   4       29.62       17.13      6.07 o 
   7   0   4       25.22       15.87      4.51 o 
   8   0   4       33.47       36.32      4.46 o 
   9   0   4        6.88        5.74      3.43 o 
  10   0   4       20.61       23.23      4.78 o 
 -10   1   4        1.04       -0.10      3.59 o 
  -9   1   4       78.36       80.34      6.67 o 
  -8   1   4        5.73        4.00      3.41 o 
  -7   1   4       21.64       19.10      3.56 o 
  -6   1   4      631.39      601.99     11.61 o 
  -5   1   4      228.68      265.50      5.49 o 
  -4   1   4        1.43        4.62      1.56 o 
  -3   1   4      333.11      390.24      5.00 o 
  -2   1   4     6981.35     6993.79     62.61 o 
  -1   1   4      444.30      471.92      5.91 o 
   0   1   4    12221.44    12928.03    121.77 o 
   1   1   4     6196.98     6387.50     66.10 o 
   2   1   4       59.67       57.64      2.30 o 
   3   1   4       96.50       91.45      2.76 o 
   4   1   4     2027.05     2065.98     26.69 o 
   5   1   4      107.46      110.58      6.32 o 
   6   1   4        9.82        4.09      2.01 o 
   7   1   4       25.68       28.91      3.68 o 
   8   1   4      161.88      150.44      7.30 o 
   9   1   4       93.33       95.47      6.80 o 
  10   1   4       62.23       80.30      8.45 o 
 -10   2   4       16.22       17.99      5.35 o 
  -9   2   4        0.03       -2.21      3.22 o 
  -8   2   4       26.24       27.23      4.34 o 
  -7   2   4       53.26       50.04      4.91 o 
  -6   2   4      271.70      271.37      7.61 o 
  -5   2   4        0.29       -0.32      1.41 o 
  -4   2   4       33.45       32.12      1.89 o 
  -3   2   4      694.25      710.07      7.83 o 
  -2   2   4     1406.38     1442.29     15.55 o 
  -1   2   4      108.40      101.21      2.87 o 
   0   2   4    34027.10    33038.81    310.60 o 
   1   2   4     2583.83     2767.32     28.98 o 
   2   2   4     2322.79     2433.44     33.89 o 
   3   2   4       20.02       33.05      2.26 o 
   4   2   4      690.31      678.99     10.75 o 
   5   2   4       56.11       50.99      3.10 o 
   6   2   4      607.48      583.66     10.97 o 
   7   2   4      108.44      106.51      5.26 o 
   8   2   4      183.92      200.51      8.03 o 
   9   2   4        2.88        1.92      2.95 o 
  10   2   4        9.11       14.07      4.07 o 
 -10   3   4       39.38       47.85      6.20 o 
  -9   3   4       74.86       96.96      7.37 o 
  -8   3   4        0.75        0.59      5.46 o 
  -7   3   4        6.90        8.86      3.50 o 
  -6   3   4      451.95      490.45     12.97 o 
  -5   3   4      423.42      379.64      7.70 o 
  -4   3   4      627.20      610.89      8.69 o 
  -3   3   4      556.73      552.24      7.07 o 
  -2   3   4       56.84       47.03      1.92 o 
  -1   3   4     1679.06     1768.16     22.27 o 
   0   3   4      307.82      404.03      4.91 o 
   1   3   4      146.66      118.99      2.05 o 
   2   3   4      509.20      499.69      7.67 o 
   3   3   4      128.11      120.91      4.22 o 
   4   3   4        8.62        3.79      1.61 o 
   5   3   4      266.70      244.36      6.78 o 
   6   3   4      104.35      113.51      4.96 o 
   7   3   4      136.47      138.73      5.44 o 
   8   3   4       13.40        0.71      2.85 o 
   9   3   4      121.75      108.08      6.98 o 
  10   3   4       31.45       16.53      4.20 o 
  -9   4   4        4.14        6.33      5.73 o 
  -8   4   4       12.05        5.03      3.39 o 
  -7   4   4        3.92       -2.53      3.13 o 
  -6   4   4      850.83      868.70     20.18 o 
  -5   4   4      384.38      363.74      9.14 o 
  -4   4   4     1705.24     1754.80     19.88 o 
  -3   4   4       36.12       48.19      2.13 o 
  -2   4   4      138.78      134.02      5.96 o 
  -1   4   4     1230.61     1120.69     13.11 o 
   0   4   4       29.57       44.28      1.93 o 
   1   4   4      904.44      994.79     10.19 o 
   2   4   4     4128.98     4149.64     39.70 o 
   3   4   4      356.99      372.73      6.53 o 
   4   4   4      826.85      861.71     18.66 o 
   5   4   4      127.49      112.53      5.18 o 
   6   4   4       60.02       49.06      3.95 o 
   7   4   4        9.75        6.50      2.62 o 
   8   4   4        0.78       -2.40      2.97 o 
   9   4   4        0.36        3.94      3.68 o 
  10   4   4       18.67       24.18      8.92 o 
  -9   5   4       29.41       23.94      6.52 o 
  -8   5   4       23.91       22.80      4.45 o 
  -7   5   4        2.77        8.11      3.37 o 
  -6   5   4       41.93       36.28      4.06 o 
  -5   5   4      150.51      150.81      6.40 o 
  -4   5   4       12.58       12.63      1.86 o 
  -3   5   4       30.44       31.00      1.97 o 
  -2   5   4       41.24       28.56      1.79 o 
  -1   5   4        3.30       10.77      0.94 o 
   0   5   4     1758.96     1939.59     27.88 o 
   1   5   4     2046.28     2171.05     26.71 o 
   2   5   4        0.65        0.48      1.12 o 
   3   5   4      590.66      603.47      7.79 o 
   4   5   4       16.07       20.73      1.92 o 
   5   5   4      674.71      681.73     11.33 o 
   6   5   4        5.09       -0.38      2.08 o 
   7   5   4        0.66       -2.08      2.08 o 
   8   5   4       87.33      119.28     12.80 o 
   9   5   4       40.67       53.33      6.37 o 
  10   5   4       19.40       30.63      9.09 o 
  -9   6   4        6.37        8.25      5.55 o 
  -8   6   4        7.66        6.02      3.76 o 
  -7   6   4       26.03       28.87      4.36 o 
  -6   6   4        4.52        1.46      2.96 o 
  -5   6   4      405.48      400.90      8.03 o 
  -4   6   4      841.19      848.92     13.86 o 
  -3   6   4      470.79      460.91      7.05 o 
  -2   6   4      170.08      179.94      3.15 o 
  -1   6   4      123.31       97.79      5.12 o 
   0   6   4       62.94       55.37      2.63 o 
   1   6   4     2147.99     2221.43     31.48 o 
   2   6   4        5.14        0.05      0.86 o 
   3   6   4       28.64       29.94      3.17 o 
   4   6   4      197.63      206.10      3.75 o 
   5   6   4      793.70      843.87     13.12 o 
   6   6   4        4.42        6.45      2.04 o 
   7   6   4       19.43       24.33      4.16 o 
   8   6   4        0.07        0.76      3.70 o 
   9   6   4        9.65       11.11      6.40 o 
  10   6   4       17.24       20.53      8.75 o 
  -8   7   4        1.29       -4.40      4.40 o 
  -7   7   4       71.95       81.90     16.83 o 
  -6   7   4        3.21        4.84      6.40 o 
  -5   7   4      168.89      168.70      6.51 o 
  -4   7   4      129.62      110.13      4.12 o 
  -3   7   4        7.93        5.47      1.30 o 
  -2   7   4      843.03      839.20     11.98 o 
  -1   7   4      236.39      222.22      6.17 o 
   0   7   4        8.76       13.18      1.57 o 
   1   7   4       41.65       42.10      2.23 o 
   2   7   4      144.87      137.37      3.32 o 
   3   7   4       46.63       54.44      3.06 o 
   4   7   4      833.48      833.93     22.75 o 
   5   7   4      131.10      134.34      5.59 o 
   6   7   4      338.33      324.10      9.43 o 
   7   7   4        7.07        1.91      2.92 o 
   8   7   4      115.84      119.43     11.28 o 
   9   7   4       67.17       82.81     11.78 o 
  10   7   4       19.17       34.34      9.43 o 
  -8   8   4       22.27       26.87      6.61 o 
  -7   8   4        5.60       15.57      5.35 o 
  -6   8   4       41.74       43.27     14.14 o 
  -5   8   4       22.82       21.04      3.71 o 
  -4   8   4        2.02        2.96      2.12 o 
  -3   8   4      217.01      210.93      8.50 o 
  -2   8   4      262.71      235.66      5.40 o 
  -1   8   4      168.79      150.05      5.30 o 
   0   8   4     4098.37     4233.08     58.60 o 
   1   8   4      134.08      140.41      3.84 o 
   2   8   4        0.18        0.72      0.99 o 
   3   8   4        1.02        4.22      1.87 o 
   4   8   4      439.77      445.36      9.82 o 
   5   8   4        6.39        3.07      2.23 o 
   6   8   4      135.27      127.98      7.39 o 
   7   8   4       22.86       24.12      5.05 o 
   8   8   4        0.92        0.67      3.81 o 
   9   8   4        8.26       20.20      7.41 o 
  -7   9   4       54.52       48.96      7.33 o 
  -6   9   4       64.71       77.00     16.33 o 
  -5   9   4       41.03       41.64      6.22 o 
  -4   9   4      268.63      249.42     12.73 o 
  -3   9   4        5.18        4.12      1.88 o 
  -2   9   4        0.02       -1.34      1.34 o 
  -1   9   4      218.61      197.88      4.74 o 
   0   9   4       21.91       27.30      3.06 o 
   1   9   4       87.73       83.67      4.38 o 
   2   9   4       27.68       33.44      3.46 o 
   3   9   4      565.04      521.09     10.37 o 
   4   9   4      196.45      183.72      6.11 o 
   5   9   4      118.99      103.85      5.39 o 
   6   9   4      200.76      210.54      9.41 o 
   7   9   4       33.60       38.21      4.39 o 
   8   9   4        2.49        2.10      4.04 o 
   9   9   4       32.74       51.84     10.10 o 
  -7  10   4       18.11       13.99      5.80 o 
  -6  10   4       95.13      105.15     11.45 o 
  -5  10   4        0.01       -2.60      3.88 o 
  -4  10   4      166.18      181.66      7.14 o 
  -3  10   4        0.23       -0.64      2.81 o 
  -2  10   4       23.55       27.20      2.77 o 
  -1  10   4      212.20      221.36      5.09 o 
   0  10   4      466.93      451.26     12.62 o 
   1  10   4       40.26       30.97      8.08 o 
   2  10   4      273.01      271.77      8.10 o 
   3  10   4      269.57      284.82      9.27 o 
   4  10   4        0.61        1.82      2.57 o 
   5  10   4       31.08       37.26      3.66 o 
   6  10   4        9.36        4.30      4.22 o 
   7  10   4        0.84        0.34      3.45 o 
   8  10   4        1.79       -3.27      6.40 o 
  -6  11   4       33.96       41.65      6.85 o 
  -5  11   4       10.16        9.79      8.25 o 
  -4  11   4       34.84       35.13      4.41 o 
  -3  11   4       14.27       13.38      2.84 o 
  -2  11   4        1.75       -1.83      2.40 o 
  -1  11   4        1.74        1.65      2.03 o 
   0  11   4        2.14        2.48      3.55 o 
   1  11   4       28.82       24.91      8.08 o 
   2  11   4       26.18       25.25      8.08 o 
   3  11   4       35.12       31.50      3.58 o 
   4  11   4       90.07      106.35      6.41 o 
   5  11   4      132.33      135.83      9.93 o 
   6  11   4        0.35        0.27      3.70 o 
   7  11   4        0.01       -3.03      4.38 o 
   8  11   4        4.52       -2.69      5.72 o 
  -5  12   4       13.71        5.72      8.08 o 
  -4  12   4       83.84       93.63      8.25 o 
  -3  12   4        8.60       16.92      3.91 o 
  -2  12   4        2.51        1.61      2.51 o 
  -1  12   4       16.80       21.39      4.01 o 
   0  12   4        7.05       12.00      5.22 o 
   1  12   4       26.94       44.52      6.22 o 
   2  12   4       14.56       15.73      2.36 o 
   3  12   4        6.46        7.39      3.03 o 
   4  12   4        0.29        6.73      3.37 o 
   5  12   4       15.72       18.01      4.03 o 
   6  12   4        0.13        0.53      3.53 o 
   7  12   4        4.28        8.75      5.39 o 
  -4  13   4        0.78       -3.96      3.96 o 
  -3  13   4        0.53       -2.83      2.83 o 
  -2  13   4       24.39       22.19      3.88 o 
  -1  13   4        0.19       -1.09      3.59 o 
   0  13   4        0.22        0.97      2.06 o 
   1  13   4       20.56       26.43      5.50 o 
   2  13   4        0.02        3.03      6.40 o 
   3  13   4        0.60       -1.24      3.03 o 
   4  13   4       19.81       29.82      4.18 o 
   5  13   4        3.72        5.54      3.51 o 
   6  13   4        1.69        8.08      5.05 o 
  -2  14   4        6.83        7.36      6.26 o 
  -1  14   4       10.41        9.11      3.30 o 
   0  14   4       41.11       43.89     10.94 o 
   1  14   4       63.20       87.86     14.14 o 
   2  14   4        8.77        2.69      7.74 o 
   3  14   4       24.14       26.98      5.39 o 
   4  14   4        6.93        9.54      5.05 o 
   5  14   4       17.05       23.23      9.43 o 
  -3 -14   5       67.08       66.65      8.08 o 
  -2 -14   5       16.27       22.22      5.39 o 
  -1 -14   5       24.97       22.55      5.39 o 
   0 -14   5       45.39       51.84      6.73 o 
   1 -14   5        9.31       14.14      5.05 o 
   2 -14   5        3.31        3.03      5.05 o 
  -5 -13   5        0.96       -1.35      4.71 o 
  -4 -13   5       39.63       35.35      6.73 o 
  -3 -13   5       14.05       15.70      5.05 o 
  -2 -13   5        2.44       -2.02      3.37 o 
  -1 -13   5        0.45        3.70      3.70 o 
   0 -13   5       11.61       17.84      4.71 o 
   1 -13   5       54.77       38.71      6.40 o 
   2 -13   5        7.34        1.68      4.38 o 
   3 -13   5        0.41        5.05      5.05 o 
  -6 -12   5       21.10       36.36      8.08 o 
  -5 -12   5       57.58       67.66      8.75 o 
  -4 -12   5        0.04       -0.34      3.70 o 
  -3 -12   5       26.85       28.29      3.81 o 
  -2 -12   5       13.08       19.19      4.71 o 
  -1 -12   5       84.69       84.83      7.41 o 
   0 -12   5        0.75        2.69      3.37 o 
   1 -12   5        3.95        2.36      3.70 o 
   2 -12   5       22.71       24.57      6.06 o 
   3 -12   5      141.48      160.48      9.44 o 
   4 -12   5       19.54       18.18      8.08 o 
   5 -12   5        0.58       -4.04      4.04 o 
  -7 -11   5       56.93       56.89      6.90 o 
  -6 -11   5        6.90       19.56      4.64 o 
  -5 -11   5        7.39        1.76      3.21 o 
  -4 -11   5       22.30       18.51      5.39 o 
  -3 -11   5      117.74      111.42      5.95 o 
  -2 -11   5       16.18       16.60      3.37 o 
  -1 -11   5      155.57      140.04      8.42 o 
   0 -11   5       15.17       15.82      4.04 o 
   1 -11   5        3.00       -1.01      3.03 o 
   2 -11   5        0.19       -0.65      3.34 o 
   3 -11   5        1.10        0.51      2.60 o 
   4 -11   5        1.08        0.24      2.99 o 
   5 -11   5       28.61       26.00      6.73 o 
   6 -11   5        8.52       12.02      5.50 o 
  -8 -10   5        5.22       -1.01      5.72 o 
  -7 -10   5        3.83        7.19      4.16 o 
  -6 -10   5       30.46       21.44      4.64 o 
  -5 -10   5        8.84        4.91      4.04 o 
  -4 -10   5       31.10       41.57      4.52 o 
  -3 -10   5       54.20       43.77      4.29 o 
  -2 -10   5       29.19       33.43      2.98 o 
  -1 -10   5      112.36      135.32      5.83 o 
   0 -10   5        0.09       -0.50      1.90 o 
   1 -10   5       24.94       25.28      2.95 o 
   2 -10   5      357.37      376.41      9.37 o 
   3 -10   5       55.37       59.36      4.63 o 
   4 -10   5       52.93       52.41      4.73 o 
   5 -10   5       50.97       47.57      6.47 o 
   6 -10   5        3.98        5.07      4.28 o 
   7 -10   5       14.28       24.94      7.91 o 
  -8  -9   5       25.90       22.89      7.74 o 
  -7  -9   5      126.35      140.99      9.93 o 
  -6  -9   5        4.69        7.95      3.68 o 
  -5  -9   5        3.53       -2.13      2.97 o 
  -4  -9   5      161.00      158.00      6.08 o 
  -3  -9   5      203.56      189.99      8.41 o 
  -2  -9   5      606.15      601.87     11.36 o 
  -1  -9   5       82.77       94.79      5.89 o 
   0  -9   5       10.44       16.33      2.34 o 
   1  -9   5      127.53      106.90      4.53 o 
   2  -9   5       16.68       12.41      2.26 o 
   3  -9   5       30.76       29.50      3.36 o 
   4  -9   5      129.81      136.22      6.77 o 
   5  -9   5        3.23        2.96      3.55 o 
   6  -9   5      114.46      121.33     17.00 o 
   7  -9   5        9.40        9.97      5.08 o 
  -9  -8   5        5.73        2.69      6.73 o 
  -8  -8   5       19.33        7.41      6.40 o 
  -7  -8   5        2.29        2.02      3.55 o 
  -6  -8   5        7.99        8.88      3.68 o 
  -5  -8   5        2.21        5.05      2.33 o 
  -4  -8   5        4.06        3.51      2.07 o 
  -3  -8   5      228.86      220.84      9.32 o 
  -2  -8   5      118.84      110.72      4.61 o 
  -1  -8   5       90.84       89.34      3.06 o 
   0  -8   5      975.13      980.02     15.99 o 
   1  -8   5       64.19       65.76      6.61 o 
   2  -8   5      194.83      223.36      6.66 o 
   3  -8   5        3.35        2.85      2.74 o 
   4  -8   5      241.38      268.71      8.39 o 
   5  -8   5       11.99       10.16      3.19 o 
   6  -8   5        0.04       -1.02      4.88 o 
   7  -8   5       27.42       28.61      6.22 o 
   8  -8   5        1.53       -2.43      4.21 o 
  -9  -7   5       48.85       53.52     10.77 o 
  -8  -7   5       62.76       65.98     10.44 o 
  -7  -7   5       57.59       61.98      7.07 o 
  -6  -7   5      369.80      352.51     12.37 o 
  -5  -7   5       26.05       37.36      3.81 o 
  -4  -7   5       35.07       42.46      2.77 o 
  -3  -7   5      160.78      135.50      4.28 o 
  -2  -7   5      368.75      355.67      8.07 o 
  -1  -7   5      523.38      533.07     11.81 o 
   0  -7   5       72.07       55.14      3.19 o 
   1  -7   5       89.54       82.01      3.68 o 
   2  -7   5        3.64        5.05      1.51 o 
   3  -7   5       35.93       30.12      2.44 o 
   4  -7   5       42.09       45.22      2.36 o 
   5  -7   5        0.63       -1.81      1.81 o 
   6  -7   5       11.02       11.97      3.12 o 
   7  -7   5      123.29      132.79     10.06 o 
   8  -7   5        3.34        1.84      4.64 o 
   9  -7   5        1.44       -0.34      4.84 o 
  -9  -6   5        5.36       -1.01      6.40 o 
  -8  -6   5        5.71        2.69      5.39 o 
  -7  -6   5       35.00       27.97      3.65 o 
  -6  -6   5      609.61      597.13     15.46 o 
  -5  -6   5       75.07       77.96      4.51 o 
  -4  -6   5      131.62       96.19      4.30 o 
  -3  -6   5     1334.62     1423.40     17.24 o 
  -2  -6   5      946.93      924.04     10.27 o 
  -1  -6   5      463.36      436.18      7.14 o 
   0  -6   5       82.44       96.05      7.27 o 
   1  -6   5       90.34       73.45      2.69 o 
   2  -6   5     1506.11     1512.68     19.99 o 
   3  -6   5      578.01      550.44      8.05 o 
   4  -6   5      224.31      188.44      4.82 o 
   5  -6   5      140.62      141.36      5.22 o 
   6  -6   5      112.74       93.58      5.99 o 
   7  -6   5       46.94       49.51      4.85 o 
   8  -6   5       21.28       15.86      3.96 o 
   9  -6   5        1.66       -0.22      4.69 o 
 -10  -5   5       35.06       55.21     10.77 o 
  -9  -5   5        0.19       -1.61      3.79 o 
  -8  -5   5        1.29        2.21      3.31 o 
  -7  -5   5       10.38        5.35      3.40 o 
  -6  -5   5      370.96      404.61     15.79 o 
  -5  -5   5      239.93      223.46      4.94 o 
  -4  -5   5        7.54       18.64      2.56 o 
  -3  -5   5      157.63      152.44      5.69 o 
  -2  -5   5       14.20       21.09      1.81 o 
  -1  -5   5       33.49       43.16      1.53 o 
   0  -5   5     2440.56     2517.81     30.36 o 
   1  -5   5      597.10      647.78      9.55 o 
   2  -5   5        0.03       -0.99      0.99 o 
   3  -5   5       85.93       88.82      5.39 o 
   4  -5   5      820.12      725.99     12.09 o 
   5  -5   5      136.50      119.67      6.32 o 
   6  -5   5       21.64       20.66      3.54 o 
   7  -5   5       71.56       63.62      5.42 o 
   8  -5   5       27.75       17.91      4.78 o 
   9  -5   5       14.23       12.59      4.89 o 
 -10  -4   5        3.41        2.30      4.50 o 
  -9  -4   5        0.26       -2.90      6.90 o 
  -8  -4   5       56.82       52.39      6.30 o 
  -7  -4   5       64.05       67.88      4.80 o 
  -6  -4   5        4.11       13.04      2.35 o 
  -5  -4   5      117.43      110.85      3.65 o 
  -4  -4   5       82.74       88.80      5.43 o 
  -3  -4   5      256.60      284.97      4.00 o 
  -2  -4   5      664.58      685.83     10.35 o 
  -1  -4   5     2824.49     2965.16     29.19 o 
   0  -4   5     1276.87     1386.89     15.69 o 
   1  -4   5     1228.13     1365.74     15.68 o 
   2  -4   5     1299.68     1193.38     16.25 o 
   3  -4   5      270.38      266.94      5.82 o 
   4  -4   5       86.82       93.20      3.92 o 
   5  -4   5      247.93      283.76      7.15 o 
   6  -4   5      130.20      122.00      6.95 o 
   7  -4   5        0.05       -2.40      2.40 o 
   8  -4   5       83.19       88.86      6.72 o 
   9  -4   5        9.09       10.16      4.01 o 
  10  -4   5        0.01       -1.48      3.49 o 
 -10  -3   5        3.62       10.28      8.58 o 
  -9  -3   5       52.17       59.07      9.09 o 
  -8  -3   5        9.20        0.23      2.65 o 
  -7  -3   5      349.96      386.91     10.31 o 
  -6  -3   5       11.17        8.69      2.22 o 
  -5  -3   5       57.78       54.20      3.74 o 
  -4  -3   5      197.95      220.63      4.76 o 
  -3  -3   5        3.62        2.16      0.96 o 
  -2  -3   5     1378.19     1318.35     14.32 o 
  -1  -3   5      856.18      890.88      9.30 o 
   0  -3   5        1.03        2.21      0.85 o 
   1  -3   5      103.98      129.99      3.28 o 
   2  -3   5      267.54      278.74      5.51 o 
   3  -3   5      162.19      142.06      4.11 o 
   4  -3   5      293.70      282.40      6.43 o 
   5  -3   5       67.78       60.49      3.76 o 
   6  -3   5      168.78      155.03      6.39 o 
   7  -3   5       39.69       28.64      4.00 o 
   8  -3   5      253.31      261.10     10.58 o 
   9  -3   5       13.47       18.75      4.29 o 
  10  -3   5        6.62        2.45      3.74 o 
 -10  -2   5        6.45        4.38      4.76 o 
  -9  -2   5        0.75       -2.30      2.83 o 
  -8  -2   5       33.35       22.56      3.69 o 
  -7  -2   5        4.86        2.57      2.59 o 
  -6  -2   5      928.44      929.32     15.27 o 
  -5  -2   5       14.41       14.84      1.96 o 
  -4  -2   5      261.29      255.41      5.26 o 
  -3  -2   5       51.83       54.67      2.37 o 
  -2  -2   5      349.66      346.99      4.83 o 
  -1  -2   5     1743.25     1791.74     17.05 o 
   0  -2   5     3309.33     3605.97     38.60 o 
   1  -2   5        9.68        2.55      0.96 o 
   2  -2   5     3487.33     3333.76     36.35 o 
   3  -2   5      275.08      294.55      5.41 o 
   4  -2   5     1666.80     1699.40     25.70 o 
   5  -2   5      422.77      430.64      7.91 o 
   6  -2   5       58.91       71.80      7.09 o 
   7  -2   5        2.49        3.88      2.59 o 
   8  -2   5       26.03       17.53      3.68 o 
   9  -2   5        0.02       -1.10      3.35 o 
  10  -2   5        3.18       -2.06      3.39 o 
 -10  -1   5        2.10        4.66      3.68 o 
  -9  -1   5        4.17        3.28      3.21 o 
  -8  -1   5      161.44      162.38      7.93 o 
  -7  -1   5      664.19      686.44     15.01 o 
  -6  -1   5       63.44       50.82      4.28 o 
  -5  -1   5       14.71       15.72      1.82 o 
  -4  -1   5       51.86       47.85      2.41 o 
  -3  -1   5        0.16        4.59      1.23 o 
  -2  -1   5      109.47       83.12      1.96 o 
  -1  -1   5      346.52      365.25      4.72 o 
   0  -1   5     1092.50     1069.93     12.69 o 
   1  -1   5       96.23      107.37      2.94 o 
   2  -1   5       90.53       84.38      2.50 o 
   3  -1   5     3575.57     3738.43     40.88 o 
   4  -1   5     1555.05     1480.62     18.76 o 
   5  -1   5        6.48        2.46      1.44 o 
   6  -1   5       10.72        8.22      2.26 o 
   7  -1   5       33.09       37.04      4.28 o 
   8  -1   5       11.75       12.79      3.69 o 
   9  -1   5        0.33        1.06      3.43 o 
  10  -1   5        0.21       -4.70      4.70 o 
 -10   0   5        0.81        7.42      4.01 o 
  -9   0   5       29.58       30.47      4.61 o 
  -8   0   5       45.37       38.30      4.59 o 
  -7   0   5      150.14      138.02      6.96 o 
  -6   0   5       38.54       44.48      4.07 o 
  -5   0   5      185.54      158.08      4.57 o 
  -4   0   5       46.00       59.20      3.02 o 
  -3   0   5      115.87      128.78      2.84 o 
  -2   0   5       17.56       39.66      1.81 o 
  -1   0   5      459.93      450.26      5.95 o 
   0   0   5      615.73      619.93     16.93 o 
   1   0   5     2609.55     2592.94     98.85 o 
   2   0   5     1185.36     1328.56     24.52 o 
   3   0   5     1531.82     1501.22     18.39 o 
   4   0   5       77.58       92.68      6.08 o 
   5   0   5      264.98      262.20      6.43 o 
   6   0   5        1.12        3.70      1.53 o 
   7   0   5        9.59       14.96      3.17 o 
   8   0   5        0.64       -1.67      2.57 o 
   9   0   5       28.29       30.52      4.66 o 
  10   0   5        0.14        7.11      3.95 o 
 -10   1   5       15.21       11.00      4.24 o 
  -9   1   5       24.94       41.25      5.30 o 
  -8   1   5       55.02       77.53      6.08 o 
  -7   1   5        0.01       -0.58      2.65 o 
  -6   1   5      603.98      684.52     14.70 o 
  -5   1   5      122.35      146.12      4.14 o 
  -4   1   5      908.86      911.28     10.66 o 
  -3   1   5        0.38        0.63      0.85 o 
  -2   1   5      968.68     1061.23     11.28 o 
  -1   1   5      308.06      327.36      7.30 o 
   0   1   5      422.43      393.92      6.35 o 
   1   1   5     2147.54     2197.42     27.09 o 
   2   1   5      698.29      776.92     12.63 o 
   3   1   5     3805.95     3847.61     46.78 o 
   4   1   5      305.82      284.38      6.31 o 
   5   1   5       24.13       22.87      2.53 o 
   6   1   5      108.01      106.12      4.77 o 
   7   1   5      111.49      110.91      6.34 o 
   8   1   5        9.63        9.70      3.17 o 
   9   1   5        0.56       -0.96      3.04 o 
  10   1   5       68.38       85.02      7.19 o 
 -10   2   5        1.96        1.94      3.88 o 
  -9   2   5       33.26       33.68      5.05 o 
  -8   2   5       53.19       42.80      5.18 o 
  -7   2   5      371.80      312.17      9.85 o 
  -6   2   5     1238.23     1306.61     23.25 o 
  -5   2   5       14.39        9.07      1.88 o 
  -4   2   5      263.62      241.32      4.85 o 
  -3   2   5     1661.76     1726.85     17.54 o 
  -2   2   5      211.33      286.57      4.72 o 
  -1   2   5       46.16       33.97      1.77 o 
   0   2   5     6921.84     7525.95     88.47 o 
   1   2   5      156.04      130.99      3.68 o 
   2   2   5      553.84      519.41     11.35 o 
   3   2   5      686.41      613.10     11.00 o 
   4   2   5      336.60      381.07      8.41 o 
   5   2   5      188.59      158.21      4.88 o 
   6   2   5      551.67      528.67     11.18 o 
   7   2   5      100.60       87.85      5.63 o 
   8   2   5       68.83       53.78      5.12 o 
   9   2   5       39.52       39.97      4.83 o 
  10   2   5       31.40       24.55      4.66 o 
  -9   3   5        1.51       -0.41      3.59 o 
  -8   3   5        0.58        4.13      3.27 o 
  -7   3   5      108.96       95.13      6.54 o 
  -6   3   5      178.70      183.89      7.80 o 
  -5   3   5       28.46       24.40      2.47 o 
  -4   3   5      547.58      569.27      7.84 o 
  -3   3   5       72.65       68.06      2.51 o 
  -2   3   5      950.87      883.66     11.55 o 
  -1   3   5     3444.07     3976.08     47.79 o 
   0   3   5      458.26      531.45      8.11 o 
   1   3   5       34.39       36.64      1.86 o 
   2   3   5      109.34      102.33      3.29 o 
   3   3   5      551.21      549.59      9.95 o 
   4   3   5       87.66       84.13      4.28 o 
   5   3   5      136.47      149.06      5.43 o 
   6   3   5      758.08      795.77     15.60 o 
   7   3   5       24.01       21.09      3.31 o 
   8   3   5      204.30      202.27     13.95 o 
   9   3   5        0.45       -2.35      2.90 o 
  10   3   5        9.55        9.30      3.81 o 
  -9   4   5        0.56        1.28      3.43 o 
  -8   4   5        3.52        1.49      3.21 o 
  -7   4   5       10.74        7.25      4.01 o 
  -6   4   5        9.46       12.79      3.34 o 
  -5   4   5      222.19      203.59      5.10 o 
  -4   4   5      502.35      499.98      9.47 o 
  -3   4   5     1737.61     1792.49     18.39 o 
  -2   4   5     2053.46     2193.00     30.34 o 
  -1   4   5      232.49      213.25      4.61 o 
   0   4   5      262.72      305.47      4.64 o 
   1   4   5       22.77       16.51      1.05 o 
   2   4   5     2801.19     2634.81     32.54 o 
   3   4   5      105.70      123.15      3.57 o 
   4   4   5      215.92      214.44      5.81 o 
   5   4   5       11.68       11.97      2.39 o 
   6   4   5       56.67       55.44      4.27 o 
   7   4   5      126.92      100.46      9.08 o 
   8   4   5        0.02        0.52      3.07 o 
   9   4   5        0.82       -1.35      6.06 o 
  10   4   5        1.11       -2.65      4.71 o 
  -9   5   5       20.91       21.55      4.81 o 
  -8   5   5       44.44       56.27      7.15 o 
  -7   5   5      102.37      108.33      6.88 o 
  -6   5   5       10.29       11.32      3.12 o 
  -5   5   5       50.57       60.32      3.84 o 
  -4   5   5      511.09      478.82      7.23 o 
  -3   5   5       84.67       71.55      2.89 o 
  -2   5   5        8.66       16.95      1.61 o 
  -1   5   5       23.83       30.99      2.72 o 
   0   5   5       88.34       60.94      2.94 o 
   1   5   5       59.34       44.54      2.30 o 
   2   5   5      814.12      831.61      9.89 o 
   3   5   5      132.63      132.39      3.59 o 
   4   5   5     2207.05     2212.81     28.65 o 
   5   5   5       15.37       13.81      2.16 o 
   6   5   5       19.54       15.26      2.82 o 
   7   5   5       23.84       23.37      4.56 o 
   8   5   5       53.55       56.56      6.07 o 
   9   5   5        0.17        1.35      3.45 o 
  10   5   5        9.31        2.36      6.06 o 
  -9   6   5        9.95        6.49      5.55 o 
  -8   6   5       65.26       70.93      7.01 o 
  -7   6   5        0.87        0.01      2.96 o 
  -6   6   5        6.75       11.10      3.19 o 
  -5   6   5        2.61        6.64      1.88 o 
  -4   6   5      798.35      805.14     11.23 o 
  -3   6   5      355.36      353.11      6.13 o 
  -2   6   5     1902.85     1959.82     22.93 o 
  -1   6   5     1303.57     1338.68     21.82 o 
   0   6   5     1193.62     1203.78     23.94 o 
   1   6   5       30.93       40.30      2.01 o 
   2   6   5       68.54       76.18      3.27 o 
   3   6   5       22.64       26.24      2.43 o 
   4   6   5       20.15       15.24      2.24 o 
   5   6   5        0.07       -1.49      1.49 o 
   6   6   5       15.30       19.48      2.57 o 
   7   6   5       14.50       11.75      2.77 o 
   8   6   5        5.46        7.14      4.16 o 
   9   6   5       21.59       15.82      7.07 o 
  10   6   5        0.73        7.07      7.41 o 
  -8   7   5       51.79       73.22      8.48 o 
  -7   7   5      104.48       91.38      8.90 o 
  -6   7   5       20.31       37.01      5.98 o 
  -5   7   5        5.60        2.76      2.11 o 
  -4   7   5       16.80       15.22      2.01 o 
  -3   7   5        0.47        0.30      1.23 o 
  -2   7   5      981.93      975.79     18.97 o 
  -1   7   5       83.10       85.25      5.73 o 
   0   7   5      329.36      337.74      9.46 o 
   1   7   5      147.90      155.39      3.67 o 
   2   7   5       19.73       20.51      2.02 o 
   3   7   5      436.92      442.58      9.34 o 
   4   7   5      197.32      211.05      6.59 o 
   5   7   5       34.97       30.52      3.31 o 
   6   7   5        0.77       -1.79      4.10 o 
   7   7   5      151.83      165.81      7.31 o 
   8   7   5        1.71        2.67      3.17 o 
   9   7   5        2.65        6.40      6.40 o 
  10   7   5        2.73       10.10      7.07 o 
  -8   8   5        9.20       13.07      5.65 o 
  -7   8   5       14.25        7.61      4.93 o 
  -6   8   5        8.66        9.30      4.88 o 
  -5   8   5       30.32       25.95      5.17 o 
  -4   8   5       13.72       17.98      2.56 o 
  -3   8   5       36.11       36.53      2.82 o 
  -2   8   5      127.10      126.50      6.29 o 
  -1   8   5      113.19      131.93      5.41 o 
   0   8   5      237.39      218.86      7.84 o 
   1   8   5      654.27      634.21     11.43 o 
   2   8   5        1.27        2.39      1.90 o 
   3   8   5      185.47      191.98      5.73 o 
   4   8   5        6.68        7.47      2.15 o 
   5   8   5        1.16       -1.20      2.12 o 
   6   8   5        0.83        1.18      2.56 o 
   7   8   5       17.97       20.33      3.61 o 
   8   8   5        9.03        2.05      7.57 o 
   9   8   5        2.29        7.07      6.06 o 
  -7   9   5        0.49       -0.76      8.42 o 
  -6   9   5       22.30       27.13      5.89 o 
  -5   9   5       49.14       60.76      6.95 o 
  -4   9   5      240.73      224.61      7.46 o 
  -3   9   5      113.32      103.48      6.85 o 
  -2   9   5      136.05      118.00      4.16 o 
  -1   9   5      656.47      661.11     13.41 o 
   0   9   5      267.39      262.47      8.70 o 
   1   9   5      123.30      106.10      5.42 o 
   2   9   5        2.04        3.26      1.58 o 
   3   9   5      112.76      118.90      4.76 o 
   4   9   5      143.24      142.10      5.60 o 
   5   9   5       23.76       16.81      3.09 o 
   6   9   5      300.63      337.56     10.08 o 
   7   9   5       14.95       19.71      4.08 o 
   8   9   5       19.48       29.83      5.59 o 
   9   9   5        1.81       10.77      7.07 o 
  -6  10   5        0.08        7.40      5.01 o 
  -5  10   5        0.31        0.60      4.21 o 
  -4  10   5        3.82        6.23      2.86 o 
  -3  10   5      111.40      113.60      5.58 o 
  -2  10   5        0.08       -0.79      1.60 o 
  -1  10   5        2.64        0.24      1.48 o 
   0  10   5       28.82       20.34      5.05 o 
   1  10   5      518.12      496.86     24.57 o 
   2  10   5      794.28      787.38     46.79 o 
   3  10   5      155.51      180.89      5.86 o 
   4  10   5        0.45       -1.65      1.89 o 
   5  10   5        0.01        1.07      2.71 o 
   6  10   5       22.41       28.35      3.78 o 
   7  10   5       41.14       47.05      4.88 o 
   8  10   5        0.43       -0.56      3.79 o 
  -6  11   5        9.17        7.45      7.07 o 
  -5  11   5       30.89       27.14      6.07 o 
  -4  11   5       46.77       41.39      4.31 o 
  -3  11   5       67.33       62.89      4.64 o 
  -2  11   5       82.84       79.43      9.20 o 
  -1  11   5       38.89       38.43      3.78 o 
   0  11   5        0.38        1.01      6.06 o 
   1  11   5       20.83       18.85      7.41 o 
   2  11   5      194.06      189.19      8.42 o 
   3  11   5       11.01       12.82      3.01 o 
   4  11   5       61.27       52.86      5.24 o 
   5  11   5        0.90       -0.79      5.05 o 
   6  11   5       21.98       18.37      5.55 o 
   7  11   5        4.81        3.03      5.05 o 
   8  11   5       12.05       21.88      7.74 o 
  -5  12   5        9.26       14.47      8.75 o 
  -4  12   5       14.75       35.70      5.17 o 
  -3  12   5      186.86      201.30      8.81 o 
  -2  12   5       62.28       77.76      5.90 o 
  -1  12   5       33.97       31.15      3.79 o 
   0  12   5       48.11       48.39      6.61 o 
   1  12   5        0.32        2.65      2.21 o 
   2  12   5       35.22       33.58      3.69 o 
   3  12   5      155.75      143.59      7.91 o 
   4  12   5        2.21        3.33      3.20 o 
   5  12   5        2.40        2.46      3.20 o 
   6  12   5       23.24       14.47      4.60 o 
   7  12   5        0.01       -4.38      4.38 o 
  -3  13   5       25.51       30.23      4.73 o 
  -2  13   5       53.78       56.87      5.48 o 
  -1  13   5        2.79        7.60      4.08 o 
   0  13   5       24.38       25.27      3.36 o 
   1  13   5        0.03       -0.85      2.10 o 
   2  13   5       10.53        6.95      3.03 o 
   3  13   5        7.81        9.10      3.04 o 
   4  13   5       28.04       27.17      4.22 o 
   5  13   5        1.31       -2.98      2.98 o 
   6  13   5       22.12       17.07      4.85 o 
  -2  14   5       66.77       69.18      6.15 o 
  -1  14   5       28.33       30.73      4.30 o 
   0  14   5        0.21        4.43      2.63 o 
   1  14   5        5.39        2.14      3.03 o 
   2  14   5        1.31       -1.26      2.24 o 
   3  14   5        1.18        0.39      2.52 o 
   4  14   5        1.65       -0.34      4.88 o 
  -2 -14   6        6.26        4.71      4.71 o 
  -1 -14   6        0.02       -1.35      4.38 o 
   0 -14   6       40.42       54.87      7.41 o 
   1 -14   6        6.42       12.79      5.39 o 
  -5 -13   6        9.72       17.84      6.06 o 
  -4 -13   6       15.64        7.74      5.05 o 
  -3 -13   6        2.06        0.67      4.38 o 
  -2 -13   6        3.05        3.37      4.04 o 
  -1 -13   6       13.71       11.78      4.38 o 
   0 -13   6       42.92       32.99      6.06 o 
   1 -13   6        1.53        2.69      4.38 o 
   2 -13   6        3.33        4.71      4.71 o 
   3 -13   6        9.71        4.71      5.39 o 
  -6 -12   6       58.35       51.50      9.09 o 
  -5 -12   6        1.83       -2.02      4.38 o 
  -4 -12   6       42.29       40.06      7.07 o 
  -3 -12   6        0.56        1.01      4.21 o 
  -2 -12   6        0.64        3.37      3.70 o 
  -1 -12   6        0.06       -2.69      3.37 o 
   0 -12   6       98.24      108.73      9.09 o 
   1 -12   6        0.02       -0.34      4.04 o 
   2 -12   6      232.25      273.34     15.48 o 
   3 -12   6        0.68        3.70      5.05 o 
   4 -12   6        0.52        5.39      6.06 o 
   5 -12   6        0.84        8.25      4.93 o 
  -7 -11   6        8.20        9.40      4.60 o 
  -6 -11   6      102.75      101.58      8.08 o 
  -5 -11   6       46.23       56.07     12.12 o 
  -4 -11   6       11.81       11.80      2.90 o 
  -3 -11   6        3.83        2.67      2.97 o 
  -2 -11   6        6.88        2.36      3.70 o 
  -1 -11   6        7.75        8.42      3.70 o 
   0 -11   6        1.57        0.34      3.37 o 
   1 -11   6       14.47       10.34      2.97 o 
   2 -11   6        4.24        5.02      2.36 o 
   3 -11   6       19.01       11.78      3.34 o 
   4 -11   6       24.87       29.90      5.17 o 
   5 -11   6       37.43       34.80      5.94 o 
   6 -11   6       11.32       17.01      5.83 o 
  -7 -10   6       10.44        9.51      5.22 o 
  -6 -10   6        1.01       -0.67      3.33 o 
  -5 -10   6       30.42       40.36     10.60 o 
  -4 -10   6      100.33      118.43      6.41 o 
  -3 -10   6       56.33       51.83      4.01 o 
  -2 -10   6       14.71       12.09      3.18 o 
  -1 -10   6      168.12      179.40      7.26 o 
   0 -10   6       25.98       15.66      2.97 o 
   1 -10   6      212.84      210.49      6.66 o 
   2 -10   6       11.02        9.01      2.77 o 
   3 -10   6       43.78       44.84      4.14 o 
   4 -10   6        2.33        7.50      3.10 o 
   5 -10   6      103.81       92.84     10.77 o 
   6 -10   6        0.85        4.33      4.21 o 
   7 -10   6        0.00        5.72      4.98 o 
  -8  -9   6       31.31       36.02      8.75 o 
  -7  -9   6        5.44        8.36      4.16 o 
  -6  -9   6       20.61       35.69      5.24 o 
  -5  -9   6       88.42       91.81     14.14 o 
  -4  -9   6      498.83      462.79     11.06 o 
  -3  -9   6       14.01       14.66      2.65 o 
  -2  -9   6      487.21      470.56     10.23 o 
  -1  -9   6      886.98      866.38     18.79 o 
   0  -9   6      135.30      137.26      4.78 o 
   1  -9   6      289.38      272.16      7.19 o 
   2  -9   6       54.07       50.22      3.80 o 
   3  -9   6       83.75       85.67      5.18 o 
   4  -9   6        4.48        1.29      2.60 o 
   5  -9   6        2.83        4.25      3.79 o 
   6  -9   6        2.28       -3.54      4.03 o 
   7  -9   6       16.07       10.20      4.88 o 
  -8  -8   6        0.83        2.02      5.39 o 
  -7  -8   6       22.19       19.68      4.88 o 
  -6  -8   6      128.72      144.97      8.87 o 
  -5  -8   6      108.05      123.33      7.47 o 
  -4  -8   6       21.60       25.37      3.20 o 
  -3  -8   6        5.78        3.29      2.58 o 
  -2  -8   6      160.32      155.24      4.64 o 
  -1  -8   6      432.46      431.23     11.18 o 
   0  -8   6      583.34      604.77     11.32 o 
   1  -8   6     1108.16     1123.31     18.77 o 
   2  -8   6      139.02      126.28      5.05 o 
   3  -8   6       71.49       55.35      4.71 o 
   4  -8   6      606.29      570.75     22.81 o 
   5  -8   6      210.01      218.03     10.10 o 
   6  -8   6       13.15       11.19      4.36 o 
   7  -8   6       46.69       45.21      6.99 o 
   8  -8   6        8.67        3.78      4.84 o 
  -9  -7   6       45.46       56.89     10.44 o 
  -8  -7   6       11.69        9.76      6.06 o 
  -7  -7   6       47.11       36.02      7.74 o 
  -6  -7   6        0.06       -2.52      2.97 o 
  -5  -7   6      494.17      472.20     11.59 o 
  -4  -7   6      147.95      133.96      4.32 o 
  -3  -7   6      124.69      121.44      3.38 o 
  -2  -7   6      150.27      158.62      4.45 o 
  -1  -7   6      648.75      640.58     15.63 o 
   0  -7   6      727.39      680.28     12.02 o 
   1  -7   6       67.75       74.85      3.95 o 
   2  -7   6       74.93       69.25      3.00 o 
   3  -7   6       67.35       59.08      3.23 o 
   4  -7   6        0.79       -0.53      1.64 o 
   5  -7   6       17.57       22.57      3.16 o 
   6  -7   6       65.70       64.45      6.07 o 
   7  -7   6        6.54        5.22      4.52 o 
   8  -7   6       28.24       47.51      7.43 o 
  -9  -6   6        1.74       -0.34      5.39 o 
  -8  -6   6        5.69       -1.68      5.39 o 
  -7  -6   6       55.25       53.37      5.80 o 
  -6  -6   6        1.07        3.12      2.56 o 
  -5  -6   6        8.03        8.50      1.92 o 
  -4  -6   6       58.44       57.44      4.09 o 
  -3  -6   6     1084.41     1083.97     14.09 o 
  -2  -6   6      344.58      357.66      5.94 o 
  -1  -6   6      231.05      247.98      4.96 o 
   0  -6   6     1077.72     1026.99     13.81 o 
   1  -6   6        0.86       -1.06      1.06 o 
   2  -6   6     1400.12     1345.24     18.45 o 
   3  -6   6       16.79       12.46      2.19 o 
   4  -6   6      482.73      481.07      9.48 o 
   5  -6   6       15.81        7.36      2.33 o 
   6  -6   6      201.28      212.77      7.94 o 
   7  -6   6        7.60        9.11      3.30 o 
   8  -6   6        0.16        1.75      3.42 o 
   9  -6   6        1.02       -3.53      4.28 o 
  -9  -5   6      108.53      137.50     10.20 o 
  -8  -5   6        3.56       -0.34      3.57 o 
  -7  -5   6       38.97       46.58      8.58 o 
  -6  -5   6      586.88      660.20     18.98 o 
  -5  -5   6      324.31      287.23      6.17 o 
  -4  -5   6        4.41        4.56      1.74 o 
  -3  -5   6       53.58       45.17      2.52 o 
  -2  -5   6       22.98       19.61      1.64 o 
  -1  -5   6        0.65        0.87      0.97 o 
   0  -5   6      229.12      226.78      5.39 o 
   1  -5   6      501.09      541.07      7.44 o 
   2  -5   6      510.24      553.82      9.23 o 
   3  -5   6      417.32      424.79      8.18 o 
   4  -5   6      388.56      355.58     10.32 o 
   5  -5   6        3.12        3.65      2.14 o 
   6  -5   6       10.18       17.54      3.49 o 
   7  -5   6       27.96       32.59      4.24 o 
   8  -5   6       16.25       17.67      4.10 o 
   9  -5   6       31.40       52.45      5.89 o 
 -10  -4   6        2.43        2.02      4.52 o 
  -9  -4   6       15.64       19.05      5.32 o 
  -8  -4   6       15.65        6.81      4.38 o 
  -7  -4   6       87.57       75.69      6.99 o 
  -6  -4   6      200.31      243.55      6.64 o 
  -5  -4   6      203.92      189.10      4.77 o 
  -4  -4   6     1748.27     1812.98     21.59 o 
  -3  -4   6      433.56      434.75      5.76 o 
  -2  -4   6     2163.04     2318.74     23.76 o 
  -1  -4   6        0.42        5.56      1.05 o 
   0  -4   6       44.39       31.15      3.01 o 
   1  -4   6       72.90       94.38      2.59 o 
   2  -4   6       46.83       40.74      2.48 o 
   3  -4   6       20.35       14.92      1.79 o 
   4  -4   6      121.61      125.73      5.34 o 
   5  -4   6      175.61      163.42      5.66 o 
   6  -4   6      302.34      290.43     12.87 o 
   7  -4   6        4.61        4.91      2.95 o 
   8  -4   6       34.97       37.33      4.79 o 
   9  -4   6        7.35        5.32      3.78 o 
  10  -4   6       17.62       18.42     10.85 o 
 -10  -3   6       12.26       13.41      5.35 o 
  -9  -3   6       58.97       71.79     11.95 o 
  -8  -3   6       35.64       57.28      5.08 o 
  -7  -3   6       33.78       29.83      3.99 o 
  -6  -3   6      514.08      501.26     10.18 o 
  -5  -3   6        0.72        0.68      1.40 o 
  -4  -3   6       64.35       70.40      3.01 o 
  -3  -3   6      405.09      390.22      8.27 o 
  -2  -3   6     1313.88     1346.75     14.89 o 
  -1  -3   6       24.10       18.40      1.49 o 
   0  -3   6     1419.45     1662.25     21.18 o 
   1  -3   6       54.49       59.77      2.56 o 
   2  -3   6      979.75     1054.77     14.83 o 
   3  -3   6       49.60       48.25      2.85 o 
   4  -3   6        0.03        2.68      1.57 o 
   5  -3   6      654.74      651.18     19.14 o 
   6  -3   6      233.32      193.80      7.44 o 
   7  -3   6       23.72       22.27      4.75 o 
   8  -3   6       13.32       16.02      4.07 o 
   9  -3   6       39.03       51.42      8.87 o 
  10  -3   6       11.66        8.85      4.13 o 
 -10  -2   6        5.49        2.93      4.60 o 
  -9  -2   6        0.04       -1.48      2.98 o 
  -8  -2   6        2.78        4.37      2.90 o 
  -7  -2   6       79.61       76.82      5.49 o 
  -6  -2   6       16.18       16.24      3.03 o 
  -5  -2   6      164.04      172.21      5.47 o 
  -4  -2   6        4.35        7.46      1.69 o 
  -3  -2   6      631.31      636.08     11.86 o 
  -2  -2   6      303.71      318.53      4.76 o 
  -1  -2   6        1.42        7.50      1.07 o 
   0  -2   6     1318.65     1442.65     16.90 o 
   1  -2   6     2743.06     2842.00     35.00 o 
   2  -2   6      356.37      334.76      5.69 o 
   3  -2   6       10.63        8.16      1.94 o 
   4  -2   6     1247.25     1250.18     16.26 o 
   5  -2   6      409.28      392.47      7.55 o 
   6  -2   6      132.23      106.83      6.14 o 
   7  -2   6        4.09        7.25      3.14 o 
   8  -2   6       32.33       27.55      4.25 o 
   9  -2   6       20.53       21.77      4.33 o 
  10  -2   6        4.77       -3.34      3.34 o 
 -10  -1   6        0.01        3.68      3.65 o 
  -9  -1   6        9.98       12.79      3.78 o 
  -8  -1   6       23.08       35.09      4.45 o 
  -7  -1   6       16.44       17.05      3.55 o 
  -6  -1   6        3.98        0.85      2.50 o 
  -5  -1   6      928.86      970.31     12.69 o 
  -4  -1   6     1412.24     1262.94     14.98 o 
  -3  -1   6      427.84      467.93      5.86 o 
  -2  -1   6      245.08      272.58      3.98 o 
  -1  -1   6     2990.69     3173.75     29.38 o 
   0  -1   6    11452.85    12126.05    125.77 o 
   1  -1   6     3572.50     4016.31     48.39 o 
   2  -1   6     1334.38     1354.10     18.28 o 
   3  -1   6       56.07       45.08      2.49 o 
   4  -1   6     1770.48     1623.71     20.04 o 
   5  -1   6       81.17       81.18      4.55 o 
   6  -1   6      823.76      734.04     15.15 o 
   7  -1   6       91.44       87.37      5.87 o 
   8  -1   6       75.77       77.64      6.02 o 
   9  -1   6       35.18       39.42      5.12 o 
  10  -1   6       28.23       37.96      5.56 o 
 -10   0   6       50.11       52.43      6.17 o 
  -9   0   6        2.92        5.31      3.60 o 
  -8   0   6       22.01       16.13      3.75 o 
  -7   0   6       43.61       30.94      4.28 o 
  -6   0   6       54.53       33.36      6.91 o 
  -5   0   6      684.11      686.78     16.59 o 
  -4   0   6      960.21     1035.61     12.66 o 
  -3   0   6       39.87       37.67      2.35 o 
  -2   0   6     6044.69     6234.29     60.74 o 
  -1   0   6     3566.67     3624.65     39.42 o 
   0   0   6     4922.20     5089.56     69.06 o 
   1   0   6     5702.08     5581.51    153.65 o 
   2   0   6     1370.02     1443.24     38.20 o 
   3   0   6       27.67       29.80      2.27 o 
   4   0   6     2579.60     2615.71     37.41 o 
   5   0   6      156.78      148.41      6.22 o 
   6   0   6       25.12       16.51      3.17 o 
   7   0   6      158.41      150.66      6.78 o 
   8   0   6        1.41       -2.53      2.53 o 
   9   0   6        2.13        0.13      3.10 o 
  10   0   6        0.04       -0.10      3.51 o 
 -10   1   6       12.63        2.92      4.07 o 
  -9   1   6       59.01       63.72      6.28 o 
  -8   1   6        7.31        8.08      3.51 o 
  -7   1   6       24.65       41.69      4.66 o 
  -6   1   6        0.72        1.72      2.59 o 
  -5   1   6     1088.66     1031.94     18.89 o 
  -4   1   6      152.55      133.76      3.45 o 
  -3   1   6      119.10      126.60      2.83 o 
  -2   1   6     1187.92     1194.16     12.71 o 
  -1   1   6     1878.30     1982.12     20.87 o 
   0   1   6      795.11      854.13     10.80 o 
   1   1   6     1153.84     1249.73     16.64 o 
   2   1   6      877.35      986.50     13.87 o 
   3   1   6      376.98      402.43      8.54 o 
   4   1   6      120.17      138.66      8.32 o 
   5   1   6       30.37       28.75      2.52 o 
   6   1   6      359.51      356.52      8.37 o 
   7   1   6        2.00       -0.63      2.39 o 
   8   1   6        0.00       -2.37      2.37 o 
   9   1   6       29.31       39.75      4.99 o 
  10   1   6       37.06       41.74      5.69 o 
  -9   2   6       20.10        7.91      3.95 o 
  -8   2   6       13.22       22.82      4.21 o 
  -7   2   6      112.94      114.89      7.04 o 
  -6   2   6       92.67       97.77      7.42 o 
  -5   2   6       15.75       13.50      1.93 o 
  -4   2   6      613.18      591.89      8.08 o 
  -3   2   6      481.58      429.32      6.66 o 
  -2   2   6     1233.13     1378.74     15.55 o 
  -1   2   6      423.35      526.31      7.75 o 
   0   2   6     1545.65     1501.18     19.82 o 
   1   2   6        1.92        1.60      1.09 o 
   2   2   6      509.05      499.26      9.31 o 
   3   2   6      144.62      148.32      6.08 o 
   4   2   6       16.16       11.68      2.05 o 
   5   2   6      131.88      135.98      5.49 o 
   6   2   6       37.80       33.44      3.27 o 
   7   2   6       15.97       14.52      3.07 o 
   8   2   6        2.78       -0.56      2.53 o 
   9   2   6        8.89       14.61      3.94 o 
  10   2   6       22.78       28.14      4.97 o 
  -9   3   6       79.46       71.25      6.70 o 
  -8   3   6       70.31       86.10      6.76 o 
  -7   3   6      102.17       84.81      6.40 o 
  -6   3   6       42.22       40.22      4.32 o 
  -5   3   6        0.22       -0.17      1.46 o 
  -4   3   6      287.54      286.89      6.05 o 
  -3   3   6      130.37      161.93      4.54 o 
  -2   3   6     1038.59     1005.74     13.17 o 
  -1   3   6     1556.14     1780.11     20.85 o 
   0   3   6      838.28      840.55     12.16 o 
   1   3   6       22.38       33.36      2.00 o 
   2   3   6      510.39      495.47      9.17 o 
   3   3   6       47.89       49.21      3.03 o 
   4   3   6      665.56      670.31     13.63 o 
   5   3   6      451.69      427.06      9.82 o 
   6   3   6      847.55      860.12     29.45 o 
   7   3   6       30.66       34.32      3.93 o 
   8   3   6        6.07        2.88      3.79 o 
   9   3   6       54.67       58.66      6.85 o 
  10   3   6       36.44       35.32      6.30 o 
  -9   4   6        0.58        0.64      3.71 o 
  -8   4   6        0.02       -2.27      3.10 o 
  -7   4   6       29.16       22.11      3.99 o 
  -6   4   6       74.10       76.33      5.49 o 
  -5   4   6       59.69       64.20      3.73 o 
  -4   4   6      326.86      361.93      6.56 o 
  -3   4   6       88.45       85.43      3.35 o 
  -2   4   6       88.87       76.17      3.85 o 
  -1   4   6        7.45        5.54      1.32 o 
   0   4   6      676.51      679.38     10.26 o 
   1   4   6     1221.86     1381.54     16.29 o 
   2   4   6      306.30      321.05      6.06 o 
   3   4   6        0.92        1.17      1.31 o 
   4   4   6       63.93       64.96      3.62 o 
   5   4   6      251.34      259.43      7.30 o 
   6   4   6     1224.38     1184.45     20.94 o 
   7   4   6      180.41      175.76      7.14 o 
   8   4   6       45.12       42.51      5.56 o 
   9   4   6        6.74        6.43      3.92 o 
  10   4   6        0.23       -3.55      3.55 o 
  -9   5   6       22.57       30.93      7.31 o 
  -8   5   6        5.02        6.30      3.71 o 
  -7   5   6        0.16        4.64      3.19 o 
  -6   5   6      143.38      119.81      7.37 o 
  -5   5   6       18.70       15.98      2.82 o 
  -4   5   6      479.08      446.39      7.74 o 
  -3   5   6      142.38      160.04      4.40 o 
  -2   5   6      603.73      619.34      9.23 o 
  -1   5   6      364.38      343.92      6.55 o 
   0   5   6      133.71      101.34      3.02 o 
   1   5   6      433.65      466.67      6.16 o 
   2   5   6        4.01        7.12      1.62 o 
   3   5   6       83.29       80.18      3.04 o 
   4   5   6      307.02      302.58      6.58 o 
   5   5   6      345.91      370.17      7.91 o 
   6   5   6        9.83       10.18      2.46 o 
   7   5   6       13.84       12.50      3.17 o 
   8   5   6       46.56       67.71      6.61 o 
   9   5   6       38.24       39.61      5.65 o 
  10   5   6       19.50        9.09      7.07 o 
  -8   6   6        0.04       -0.78      4.45 o 
  -7   6   6       37.43       44.77      6.22 o 
  -6   6   6       84.40       73.28      5.57 o 
  -5   6   6       13.90       24.39      3.10 o 
  -4   6   6       81.61       82.66      3.62 o 
  -3   6   6      528.68      520.58      8.06 o 
  -2   6   6       64.05       59.50      2.73 o 
  -1   6   6     1050.24     1013.72     15.87 o 
   0   6   6     1367.39     1384.14     22.17 o 
   1   6   6      139.19      132.21      5.26 o 
   2   6   6      224.05      233.67      6.16 o 
   3   6   6      297.88      313.80      5.79 o 
   4   6   6      121.53      118.18      3.93 o 
   5   6   6      236.09      222.91      5.80 o 
   6   6   6       95.41       93.25      4.53 o 
   7   6   6       42.53       38.63      5.78 o 
   8   6   6       19.85       23.73      5.35 o 
   9   6   6        3.55        1.01      6.06 o 
  10   6   6       29.04       24.57      8.75 o 
  -8   7   6        3.61       -1.81      4.38 o 
  -7   7   6        1.91        0.56      4.40 o 
  -6   7   6       59.28       61.67      7.13 o 
  -5   7   6      404.35      388.38      9.16 o 
  -4   7   6      506.46      481.28      8.15 o 
  -3   7   6      164.81      147.45      4.05 o 
  -2   7   6      449.05      418.01      8.55 o 
  -1   7   6       10.13        8.80      2.23 o 
   0   7   6       36.30       44.55      8.58 o 
   1   7   6       11.44        5.97      2.04 o 
   2   7   6        1.02       -0.18      1.33 o 
   3   7   6        5.97        4.41      1.83 o 
   4   7   6      311.07      318.29      8.39 o 
   5   7   6      169.22      170.98      6.50 o 
   6   7   6      779.24      801.98     16.87 o 
   7   7   6        5.03        3.14      2.96 o 
   8   7   6       18.42       22.91      5.11 o 
   9   7   6       12.40       15.48      7.41 o 
  10   7   6        0.96        5.05      6.73 o 
  -7   8   6        8.68        7.52      9.93 o 
  -6   8   6      244.97      251.98     20.53 o 
  -5   8   6      171.56      169.58     11.41 o 
  -4   8   6      110.71      110.01      4.93 o 
  -3   8   6       12.61       11.48      2.17 o 
  -2   8   6      716.72      705.45     12.44 o 
  -1   8   6      532.12      513.42     19.85 o 
   0   8   6      657.93      674.08     16.37 o 
   1   8   6      684.10      700.48     13.00 o 
   2   8   6        0.59       -0.04      1.74 o 
   3   8   6      168.96      169.53      5.76 o 
   4   8   6      227.06      248.95      8.53 o 
   5   8   6       19.83       14.86      2.83 o 
   6   8   6       19.73       14.48      3.39 o 
   7   8   6       14.77       13.73      3.59 o 
   8   8   6        5.60        6.62      3.49 o 
   9   8   6       12.98       15.48      7.41 o 
  -7   9   6        0.36        9.85      5.32 o 
  -6   9   6       13.29       17.43      5.41 o 
  -5   9   6       74.91       78.95      6.49 o 
  -4   9   6        6.64        7.16      2.51 o 
  -3   9   6      191.14      175.68      5.45 o 
  -2   9   6       14.77       15.06      2.48 o 
  -1   9   6       91.23       83.08      4.87 o 
   0   9   6      538.06      563.58     17.00 o 
   1   9   6       16.91       14.78      2.24 o 
   2   9   6        0.28       -1.59      1.59 o 
   3   9   6      132.73      135.37      5.46 o 
   4   9   6        4.19        3.04      2.46 o 
   5   9   6       17.14        7.62      3.76 o 
   6   9   6       73.88       69.00      5.35 o 
   7   9   6        0.02        1.69      3.18 o 
   8   9   6        1.33       -1.00      3.68 o 
   9   9   6       18.46       37.37      9.43 o 
  -6  10   6        0.51        3.02      4.77 o 
  -5  10   6       15.02       10.16      4.54 o 
  -4  10   6      160.13      183.00     12.24 o 
  -3  10   6       22.95       24.38      3.33 o 
  -2  10   6      102.92       91.62      4.29 o 
  -1  10   6       44.78       43.48      3.82 o 
   0  10   6      273.73      257.42     10.69 o 
   1  10   6       44.78       43.32      3.52 o 
   2  10   6      280.90      260.73      8.53 o 
   3  10   6      230.23      229.05      6.82 o 
   4  10   6      230.24      237.50      7.55 o 
   5  10   6        4.02        5.18      2.98 o 
   6  10   6       43.03       43.73      4.58 o 
   7  10   6        2.69       -2.74      2.74 o 
   8  10   6        0.99        0.34      4.05 o 
  -5  11   6       33.61       30.10      9.43 o 
  -4  11   6       15.23       25.40      3.81 o 
  -3  11   6        0.00        2.93      2.58 o 
  -2  11   6      129.30      141.21     13.85 o 
  -1  11   6       21.49       18.31      3.38 o 
   0  11   6       71.69       50.49     10.44 o 
   1  11   6       27.89       25.54      3.58 o 
   2  11   6        1.22        0.00      4.54 o 
   3  11   6       68.04       66.49      5.54 o 
   4  11   6       55.32       54.50      5.55 o 
   5  11   6       63.25       71.40      6.53 o 
   6  11   6        1.92        1.90      3.61 o 
   7  11   6        3.45        1.36      6.23 o 
   8  11   6        0.26       -1.35      5.72 o 
  -4  12   6        1.87        4.71      5.35 o 
  -3  12   6       18.81       18.85      4.44 o 
  -2  12   6        6.42        5.72      3.27 o 
  -1  12   6       62.51       63.97      5.32 o 
   0  12   6       96.90       90.32      8.81 o 
   1  12   6        4.68        0.22      2.44 o 
   2  12   6      105.63       99.27      5.96 o 
   3  12   6      128.38      121.54     10.44 o 
   4  12   6       24.55       23.19      4.33 o 
   5  12   6       45.77       40.73      6.40 o 
   6  12   6       18.53       22.29      4.85 o 
   7  12   6        0.51        3.03      5.39 o 
  -3  13   6       13.36       16.39      4.27 o 
  -2  13   6        8.86        8.44      3.64 o 
  -1  13   6        3.92        1.75      2.72 o 
   0  13   6       14.63        8.41      2.96 o 
   1  13   6       21.98       27.46      3.51 o 
   2  13   6       25.54       25.80      3.69 o 
   3  13   6        5.53        0.50      2.74 o 
   4  13   6       12.62       23.66      6.06 o 
   5  13   6      102.38       98.36     15.99 o 
   6  13   6       22.42       14.02      4.98 o 
  -1  14   6       65.01       74.63      6.79 o 
   0  14   6        9.65       11.65      2.57 o 
   1  14   6       12.32       14.08      3.45 o 
   2  14   6       30.06       29.16      4.04 o 
   3  14   6        2.86       -1.35      7.07 o 
   4  14   6        0.03        1.16      7.07 o 
  -1 -14   7        0.32       -4.38      4.38 o 
   0 -14   7        0.47       -1.35      4.71 o 
  -4 -13   7        0.01       -4.71      4.71 o 
  -3 -13   7        7.54       12.79      5.05 o 
  -2 -13   7       17.19       19.19      5.39 o 
  -1 -13   7        3.93        1.01      4.38 o 
   0 -13   7       32.49       42.75      7.07 o 
   1 -13   7        3.66       -1.35      4.04 o 
   2 -13   7       28.01       32.99      7.41 o 
  -5 -12   7       27.46       27.94      7.41 o 
  -4 -12   7       17.01       13.63      4.05 o 
  -3 -12   7      119.69      131.28     11.11 o 
  -2 -12   7       31.54       40.73      6.73 o 
  -1 -12   7        2.84       -1.68      3.70 o 
   0 -12   7        0.04        5.05      4.38 o 
   1 -12   7        2.35        2.02      4.38 o 
   2 -12   7      160.08      171.68     13.13 o 
   3 -12   7       10.02       12.79      6.40 o 
   4 -12   7        5.84       -0.34      6.06 o 
  -6 -11   7       44.74       54.82      6.54 o 
  -5 -11   7        0.53        0.45      3.55 o 
  -4 -11   7        3.23       -0.52      2.71 o 
  -3 -11   7       39.40       44.86      4.13 o 
  -2 -11   7       66.62       79.47      5.89 o 
  -1 -11   7        0.05       -2.62      2.62 o 
   0 -11   7      126.21      138.85     11.45 o 
   1 -11   7       11.18       11.06      3.07 o 
   2 -11   7        0.99       -1.71      4.38 o 
   3 -11   7        1.79        0.38      3.88 o 
   4 -11   7       58.15       63.86      8.92 o 
   5 -11   7       37.45       44.90      6.85 o 
  -7 -10   7        0.36        7.07      6.06 o 
  -6 -10   7        0.32        4.71      5.39 o 
  -5 -10   7       25.10       26.26      4.64 o 
  -4 -10   7      261.56      272.58      8.61 o 
  -3 -10   7      124.08      138.58     12.56 o 
  -2 -10   7      150.30      155.21      9.43 o 
  -1 -10   7      105.74      111.41      6.30 o 
   0 -10   7       17.88       19.07      3.45 o 
   1 -10   7        4.72        0.28      2.73 o 
   2 -10   7      139.04      131.46      5.89 o 
   3 -10   7       74.45       81.53      5.43 o 
   4 -10   7      224.06      238.45     10.70 o 
   5 -10   7        9.27        5.86      4.45 o 
   6 -10   7       12.81       10.44      6.73 o 
  -8  -9   7        3.52        8.42      6.73 o 
  -7  -9   7       72.98       65.64     10.10 o 
  -6  -9   7       13.89       23.69      4.88 o 
  -5  -9   7      122.16      132.12      8.45 o 
  -4  -9   7        0.16       -0.92      2.32 o 
  -3  -9   7      255.35      266.96      7.97 o 
  -2  -9   7       15.80       18.84      3.45 o 
  -1  -9   7       61.58       57.68      4.88 o 
   0  -9   7       44.43       43.23      4.16 o 
   1  -9   7        2.83        5.58      2.12 o 
   2  -9   7      168.63      183.07      6.60 o 
   3  -9   7        2.77       -0.35      2.39 o 
   4  -9   7       58.26       74.34      5.43 o 
   5  -9   7       10.77       13.78      4.50 o 
   6  -9   7       61.55       66.61      7.62 o 
   7  -9   7        0.25       -2.64      9.26 o 
  -8  -8   7       25.27       19.52      7.74 o 
  -7  -8   7       32.99       22.89      6.73 o 
  -6  -8   7        6.19        4.31      3.68 o 
  -5  -8   7       43.28       49.99      5.47 o 
  -4  -8   7       11.44       11.76      2.33 o 
  -3  -8   7        2.33        1.47      1.75 o 
  -2  -8   7     1180.09     1163.23     17.09 o 
  -1  -8   7      354.82      393.46     13.13 o 
   0  -8   7        3.92        4.34      2.05 o 
   1  -8   7      227.37      223.28     12.16 o 
   2  -8   7        9.92        7.19      2.20 o 
   3  -8   7      474.71      467.14     11.21 o 
   4  -8   7        1.12       -0.27      2.46 o 
   5  -8   7        0.11       -3.27      6.40 o 
   6  -8   7       72.21       53.97     14.14 o 
   7  -8   7      116.62      140.06     22.05 o 
   8  -8   7       12.40        7.56      6.73 o 
  -9  -7   7       16.73       16.16      8.42 o 
  -8  -7   7       19.80       21.54      7.74 o 
  -7  -7   7       26.41       32.99      7.74 o 
  -6  -7   7       12.65       25.32      4.64 o 
  -5  -7   7        0.03        3.70      3.09 o 
  -4  -7   7       30.91       22.86      2.46 o 
  -3  -7   7       56.46       56.28      2.78 o 
  -2  -7   7      143.34      121.82      3.30 o 
  -1  -7   7      144.45      138.17      4.12 o 
   0  -7   7     1164.66     1158.90     17.96 o 
   1  -7   7       71.62       77.37      3.17 o 
   2  -7   7        0.78        1.08      1.43 o 
   3  -7   7       36.13       38.42      2.84 o 
   4  -7   7       54.47       47.83      3.46 o 
   5  -7   7        6.42        7.52      2.72 o 
   6  -7   7      174.82      182.95      7.67 o 
   7  -7   7       31.43       31.39      5.98 o 
   8  -7   7       16.88       20.18      5.65 o 
  -9  -6   7        3.76       -4.71      6.06 o 
  -8  -6   7        0.70       -4.38      5.39 o 
  -7  -6   7        8.56       10.77      5.22 o 
  -6  -6   7       16.62       29.71      4.50 o 
  -5  -6   7       64.23       66.40      3.88 o 
  -4  -6   7      335.23      360.59      7.84 o 
  -3  -6   7      971.28     1009.45     13.65 o 
  -2  -6   7       79.10       84.55      3.28 o 
  -1  -6   7       74.81       77.55      3.51 o 
   0  -6   7       14.88       21.53      2.12 o 
   1  -6   7      223.18      214.56      5.03 o 
   2  -6   7      585.41      612.14      8.62 o 
   3  -6   7      671.32      642.07     11.14 o 
   4  -6   7       95.05       99.98      4.54 o 
   5  -6   7       54.48       52.31      4.42 o 
   6  -6   7       47.24       43.91      4.50 o 
   7  -6   7      163.23      176.86     13.84 o 
   8  -6   7       29.88       33.34      4.89 o 
   9  -6   7        7.19        8.26      5.22 o 
  -9  -5   7        6.02       10.77      7.41 o 
  -8  -5   7       35.72       46.86      6.13 o 
  -7  -5   7       84.16       92.06      7.50 o 
  -6  -5   7      296.89      259.67     12.50 o 
  -5  -5   7      106.78      114.72      5.15 o 
  -4  -5   7       74.63       72.46      3.50 o 
  -3  -5   7       19.58       16.15      1.95 o 
  -2  -5   7     1383.08     1341.82     14.85 o 
  -1  -5   7      638.31      655.28     11.81 o 
   0  -5   7        3.34        5.40      1.22 o 
   1  -5   7       72.36       79.77      2.56 o 
   2  -5   7      429.63      433.52      8.10 o 
   3  -5   7       51.31       47.83      3.14 o 
   4  -5   7       15.07       10.68      2.56 o 
   5  -5   7      354.80      344.28      9.54 o 
   6  -5   7      239.27      269.51      8.96 o 
   7  -5   7       35.55       32.95      4.36 o 
   8  -5   7       78.43       78.47      6.83 o 
   9  -5   7        3.48        4.06      3.76 o 
  -9  -4   7        0.53       -6.29      8.58 o 
  -8  -4   7       23.08       44.29      9.43 o 
  -7  -4   7      142.37      128.41      8.92 o 
  -6  -4   7        9.49        7.96      2.32 o 
  -5  -4   7       34.98       36.52      3.65 o 
  -4  -4   7      575.23      602.93      9.29 o 
  -3  -4   7     2650.52     2760.52     26.34 o 
  -2  -4   7      163.64      158.27      3.99 o 
  -1  -4   7     1107.95     1082.97     15.20 o 
   0  -4   7       35.62       27.81      1.95 o 
   1  -4   7      277.81      286.96      5.63 o 
   2  -4   7      392.52      401.67      9.43 o 
   3  -4   7        2.13        3.62      1.45 o 
   4  -4   7      511.13      526.13     14.28 o 
   5  -4   7       31.55       27.69      3.68 o 
   6  -4   7       23.77       21.02      3.59 o 
   7  -4   7        1.99       -1.20      2.90 o 
   8  -4   7        0.01        2.38      3.22 o 
   9  -4   7        2.66        2.16      3.86 o 
  -9  -3   7       21.12       22.16      5.70 o 
  -8  -3   7       97.62      104.97      8.80 o 
  -7  -3   7      283.90      284.04      9.00 o 
  -6  -3   7      604.19      612.03     13.12 o 
  -5  -3   7      219.03      252.90      5.88 o 
  -4  -3   7      420.09      398.29      7.18 o 
  -3  -3   7      674.88      646.11     10.97 o 
  -2  -3   7        1.08        1.74      0.97 o 
  -1  -3   7      279.53      299.72      6.04 o 
   0  -3   7      165.04      119.86      4.04 o 
   1  -3   7     1205.43     1311.55     20.58 o 
   2  -3   7       20.54       15.25      1.75 o 
   3  -3   7        6.27        9.53      1.76 o 
   4  -3   7      659.24      680.77     11.82 o 
   5  -3   7       85.72       85.96      4.53 o 
   6  -3   7      963.13      971.64     19.08 o 
   7  -3   7       21.30       22.48      4.06 o 
   8  -3   7      128.92      133.03      7.88 o 
   9  -3   7        9.26       11.72      3.98 o 
  10  -3   7        3.90        8.77      4.45 o 
  -9  -2   7        0.08        2.13      4.16 o 
  -8  -2   7        3.86        0.33      2.82 o 
  -7  -2   7       13.82       19.99      3.57 o 
  -6  -2   7       85.80       75.14      5.08 o 
  -5  -2   7        1.23        2.79      1.67 o 
  -4  -2   7      575.01      609.24      9.63 o 
  -3  -2   7      110.37      108.43      3.69 o 
  -2  -2   7     1248.10     1260.04     14.49 o 
  -1  -2   7     3543.61     3486.12     38.33 o 
   0  -2   7      534.28      549.52      8.00 o 
   1  -2   7       40.87       47.89      4.01 o 
   2  -2   7      728.34      788.84     12.15 o 
   3  -2   7     1461.22     1490.44     18.50 o 
   4  -2   7        8.44        9.17      1.77 o 
   5  -2   7       55.00       53.12      3.69 o 
   6  -2   7       73.83       44.90      4.49 o 
   7  -2   7       37.34       32.14      4.25 o 
   8  -2   7       41.91       41.55      5.60 o 
   9  -2   7        4.72        7.03      3.81 o 
  10  -2   7        7.20        7.24      4.25 o 
  -9  -1   7        0.46       -1.09      3.16 o 
  -8  -1   7       42.35       37.73      4.66 o 
  -7  -1   7      438.93      403.81     11.19 o 
  -6  -1   7      139.69      152.56      7.47 o 
  -5  -1   7      540.79      480.09     11.17 o 
  -4  -1   7        6.65        3.24      1.18 o 
  -3  -1   7        6.04        6.83      1.48 o 
  -2  -1   7        3.07        0.18      0.85 o 
  -1  -1   7     2394.90     2453.96     23.52 o 
   0  -1   7     2434.68     2554.51     28.69 o 
   1  -1   7      798.86      856.27     12.61 o 
   2  -1   7       31.76       33.54      2.31 o 
   3  -1   7        5.88        5.37      1.34 o 
   4  -1   7      103.54      120.24      4.00 o 
   5  -1   7        1.34        1.49      1.59 o 
   6  -1   7       36.58       41.06      4.37 o 
   7  -1   7       11.59       16.13      3.29 o 
   8  -1   7        0.55        7.00      4.03 o 
   9  -1   7        3.77       -0.47      3.21 o 
  10  -1   7        0.34       -3.82      3.82 o 
  -9   0   7        0.15       -0.21      4.10 o 
  -8   0   7        2.42       10.34      4.46 o 
  -7   0   7       11.81       20.77      3.73 o 
  -6   0   7       30.65       29.72      3.75 o 
  -5   0   7       30.77       24.06      2.44 o 
  -4   0   7      693.05      750.62     10.11 o 
  -3   0   7       39.97       34.79      2.06 o 
  -2   0   7     1183.54     1210.65     13.98 o 
  -1   0   7        0.03        0.65      0.89 o 
   0   0   7      152.16      161.17      4.79 o 
   1   0   7        4.53       11.75      2.19 o 
   2   0   7     4825.30     4542.50    169.64 o 
   3   0   7     5169.59     5465.81     75.28 o 
   4   0   7      205.23      201.66     10.80 o 
   5   0   7       28.12       21.72      3.25 o 
   6   0   7      542.82      506.80     12.10 o 
   7   0   7       70.02       69.22      6.64 o 
   8   0   7       46.35       45.56      5.05 o 
   9   0   7        1.10        2.64      3.49 o 
  10   0   7       10.63       14.14      4.47 o 
  -9   1   7        2.13        1.62      3.62 o 
  -8   1   7        6.11        3.32      3.29 o 
  -7   1   7      215.66      230.14      8.75 o 
  -6   1   7       70.28       52.92      4.66 o 
  -5   1   7        4.09        5.72      1.67 o 
  -4   1   7      927.33      883.35      9.56 o 
  -3   1   7       54.27       58.57      2.45 o 
  -2   1   7     2744.71     2703.37     26.19 o 
  -1   1   7      909.68     1010.32     11.11 o 
   0   1   7        0.10        2.21      0.95 o 
   1   1   7       90.80       56.90      2.69 o 
   2   1   7       14.10       15.34      1.72 o 
   3   1   7      925.32      944.07     16.18 o 
   4   1   7       44.90       52.71      3.62 o 
   5   1   7       11.57        4.82      2.14 o 
   6   1   7      946.52      988.04     23.22 o 
   7   1   7        0.10        2.00      2.46 o 
   8   1   7       20.20       15.02      3.56 o 
   9   1   7        1.89       -1.08      3.35 o 
  10   1   7        4.55       11.49      4.19 o 
  -9   2   7       11.13       13.57      4.33 o 
  -8   2   7       21.41       21.55      4.25 o 
  -7   2   7       95.85       92.99      6.51 o 
  -6   2   7       32.03       25.39      3.78 o 
  -5   2   7       22.82       18.93      2.56 o 
  -4   2   7        0.13        3.20      1.27 o 
  -3   2   7      483.68      459.10      6.70 o 
  -2   2   7       49.62       30.38      1.91 o 
  -1   2   7      273.89      262.20      8.38 o 
   0   2   7      368.70      370.92      6.95 o 
   1   2   7      796.27      860.39     16.26 o 
   2   2   7      302.61      230.23      5.96 o 
   3   2   7      427.33      442.39     13.50 o 
   4   2   7     1617.11     1698.62     26.71 o 
   5   2   7      101.52      103.78      5.14 o 
   6   2   7       84.15       77.07      6.10 o 
   7   2   7      169.28      157.01      8.45 o 
   8   2   7        3.61        5.34      3.45 o 
   9   2   7       49.44       49.77     13.80 o 
  10   2   7        0.66        7.09      4.74 o 
  -9   3   7        0.00       -1.29      3.60 o 
  -8   3   7       68.45       83.24      6.70 o 
  -7   3   7       43.21       54.75      5.62 o 
  -6   3   7      709.67      702.85     19.12 o 
  -5   3   7       11.82        6.11      2.17 o 
  -4   3   7        5.83        2.24      1.32 o 
  -3   3   7      427.73      384.47      7.65 o 
  -2   3   7        7.29        3.26      1.15 o 
  -1   3   7      751.18      718.04     12.22 o 
   0   3   7     7157.61     7375.49     87.49 o 
   1   3   7      263.00      246.14      6.80 o 
   2   3   7      289.10      241.93      5.94 o 
   3   3   7      579.68      590.11     11.18 o 
   4   3   7      285.30      280.83     10.53 o 
   5   3   7       89.03       88.20      4.85 o 
   6   3   7      108.96      116.09      6.26 o 
   7   3   7        9.38       11.53      3.64 o 
   8   3   7       99.61       95.43     15.65 o 
   9   3   7        0.23        0.68      4.88 o 
  10   3   7        8.47       10.95      5.22 o 
  -9   4   7       36.17       37.38      6.99 o 
  -8   4   7        3.94        0.48      3.31 o 
  -7   4   7      155.99      179.26     12.58 o 
  -6   4   7      147.74      143.45      7.26 o 
  -5   4   7       35.47       44.14      3.74 o 
  -4   4   7      488.82      540.11      8.07 o 
  -3   4   7      949.90      923.73     13.08 o 
  -2   4   7      104.84       84.79      3.43 o 
  -1   4   7     1331.20     1330.82     16.65 o 
   0   4   7       53.08       45.96      2.54 o 
   1   4   7      327.57      384.44      6.40 o 
   2   4   7     1800.82     1866.64     24.58 o 
   3   4   7       11.57       12.14      2.31 o 
   4   4   7      232.25      217.07      6.26 o 
   5   4   7       13.02       16.94      2.68 o 
   6   4   7       25.79       24.28      3.42 o 
   7   4   7       85.54       85.75      5.69 o 
   8   4   7        0.87        0.02      3.21 o 
   9   4   7       19.42       25.25      5.22 o 
  10   4   7        1.12       -2.14      6.73 o 
  -9   5   7        3.67       10.40      4.50 o 
  -8   5   7       19.91       17.56      4.33 o 
  -7   5   7        8.71        6.34      3.46 o 
  -6   5   7      339.94      376.53     11.07 o 
  -5   5   7      296.51      284.79      7.85 o 
  -4   5   7      131.68      145.94      4.56 o 
  -3   5   7      390.16      390.13      7.37 o 
  -2   5   7      415.03      433.86      7.52 o 
  -1   5   7      136.06      168.39      4.11 o 
   0   5   7       13.71        9.20      1.49 o 
   1   5   7        1.07        0.69      0.95 o 
   2   5   7       27.68       30.73      2.13 o 
   3   5   7      179.13      161.14      4.49 o 
   4   5   7       21.30       19.25      2.17 o 
   5   5   7      457.11      463.30      9.31 o 
   6   5   7       26.51       22.38      3.21 o 
   7   5   7       30.91       37.75      4.10 o 
   8   5   7       36.90       34.78      5.11 o 
   9   5   7        3.97       -3.45      3.45 o 
  10   5   7        0.49        7.41      6.73 o 
  -8   6   7       15.34       21.15      7.07 o 
  -7   6   7       30.63       34.54      4.88 o 
  -6   6   7       67.59       71.08      8.79 o 
  -5   6   7        6.05        0.82      2.19 o 
  -4   6   7        0.45       -0.11      1.60 o 
  -3   6   7       48.24       50.21      3.03 o 
  -2   6   7      288.71      297.00      7.28 o 
  -1   6   7      158.64      165.43      4.81 o 
   0   6   7       81.15       81.80      2.32 o 
   1   6   7       10.95       10.05      1.58 o 
   2   6   7      945.20      968.11     11.72 o 
   3   6   7       75.61       73.22      3.03 o 
   4   6   7      343.22      369.40      7.44 o 
   5   6   7      229.82      223.33      6.07 o 
   6   6   7       71.73       74.25      4.29 o 
   7   6   7       18.22       20.06      3.74 o 
   8   6   7       15.26        9.24      6.56 o 
   9   6   7       13.09       12.75     11.78 o 
  10   6   7        2.99       10.10      7.41 o 
  -8   7   7       17.75       17.50      5.82 o 
  -7   7   7       14.27       16.89      5.72 o 
  -6   7   7        0.54       -3.55      3.55 o 
  -5   7   7       19.57       13.10      3.81 o 
  -4   7   7        4.81        6.99      1.94 o 
  -3   7   7        7.42        6.34      1.91 o 
  -2   7   7      581.95      548.39      8.63 o 
  -1   7   7      165.08      161.80      6.10 o 
   0   7   7      377.89      383.69     10.38 o 
   1   7   7       61.24       50.70      3.92 o 
   2   7   7        0.14       -0.73      2.37 o 
   3   7   7       86.13       95.39      4.72 o 
   4   7   7        1.47        0.54      2.19 o 
   5   7   7       73.67       69.53      4.93 o 
   6   7   7       20.55       26.09      5.83 o 
   7   7   7       73.87       85.92      6.21 o 
   8   7   7       25.28       24.76      5.55 o 
   9   7   7        1.88       -5.05      5.05 o 
  -7   8   7        6.07       -0.32     11.61 o 
  -6   8   7        5.72       -0.28      4.36 o 
  -5   8   7       14.89       11.85      3.96 o 
  -4   8   7       14.03       12.25      2.77 o 
  -3   8   7       94.57      105.83      4.72 o 
  -2   8   7      159.54      155.44      5.31 o 
  -1   8   7        0.55        0.63      2.06 o 
   0   8   7        0.69        1.05      1.77 o 
   1   8   7      175.30      147.53      8.27 o 
   2   8   7     1204.81     1221.67     20.85 o 
   3   8   7      123.62      105.58      4.94 o 
   4   8   7      203.77      215.09      7.22 o 
   5   8   7       38.08       25.64      3.51 o 
   6   8   7       39.96       38.26      5.53 o 
   7   8   7        1.28       -0.85      3.29 o 
   8   8   7        3.86        4.21      6.56 o 
   9   8   7        4.34       19.86      8.08 o 
  -7   9   7       43.28       46.93      7.71 o 
  -6   9   7       11.56       13.32      5.55 o 
  -5   9   7        0.01       -0.91      3.26 o 
  -4   9   7        6.12        8.26      2.81 o 
  -3   9   7        0.19       -2.03      2.03 o 
  -2   9   7      154.09      151.93      7.87 o 
  -1   9   7       14.04       19.44      3.71 o 
   0   9   7      305.09      287.43      7.81 o 
   1   9   7       57.46       76.23      4.88 o 
   2   9   7      304.67      309.78      8.04 o 
   3   9   7      282.85      269.21      7.72 o 
   4   9   7       22.57       22.72      4.01 o 
   5   9   7      119.98      127.93      6.47 o 
   6   9   7      140.61      143.50      7.21 o 
   7   9   7       18.43       20.89      3.93 o 
   8   9   7        7.09        5.58      4.50 o 
   9   9   7        0.00       -4.71      6.06 o 
  -6  10   7        0.23       -2.44      5.05 o 
  -5  10   7        0.33       -5.13      5.26 o 
  -4  10   7       55.44       61.18      6.57 o 
  -3  10   7       86.55      103.73      7.87 o 
  -2  10   7      118.58      115.56      6.39 o 
  -1  10   7       59.16       60.40      4.90 o 
   0  10   7       25.61       29.02      2.83 o 
   1  10   7      233.86      225.01      6.92 o 
   2  10   7       39.55       40.33      3.51 o 
   3  10   7       81.25       72.69      5.95 o 
   4  10   7       11.69       14.35      2.94 o 
   5  10   7       25.58       17.04      4.71 o 
   6  10   7        0.29        1.64      3.98 o 
   7  10   7       42.73       49.38      5.18 o 
   8  10   7        3.77        1.14      3.92 o 
  -5  11   7        2.33        2.02      3.92 o 
  -4  11   7       48.61       71.61      6.58 o 
  -3  11   7        3.47        5.93      2.72 o 
  -2  11   7       89.81      103.88      5.48 o 
  -1  11   7       47.60       48.48      5.50 o 
   0  11   7        0.24        0.63      5.22 o 
   1  11   7        4.99        2.09      3.37 o 
   2  11   7      194.60      193.99     14.14 o 
   3  11   7       85.16       85.93      9.76 o 
   4  11   7       15.92       20.45      4.37 o 
   5  11   7        4.06        6.31      3.67 o 
   6  11   7       76.22       80.40      7.66 o 
   7  11   7        5.06        6.64      4.40 o 
  -4  12   7        0.00        0.05      5.35 o 
  -3  12   7       21.35       19.19      4.40 o 
  -2  12   7        1.51        3.73      3.14 o 
  -1  12   7       20.96       27.84      4.15 o 
   0  12   7       31.79       26.11      4.88 o 
   1  12   7        7.36        4.01      2.78 o 
   2  12   7       12.21        6.36      3.28 o 
   3  12   7        7.76       17.29      9.43 o 
   4  12   7      186.94      199.75     12.79 o 
   5  12   7        0.67        8.24      4.54 o 
   6  12   7        0.77        8.90      4.42 o 
  -3  13   7        0.02        3.86      3.78 o 
  -2  13   7        0.04        0.15      3.26 o 
  -1  13   7        0.12       -2.54      2.72 o 
   0  13   7        8.03        9.40      2.45 o 
   1  13   7       16.99       10.42      3.34 o 
   2  13   7        1.90        4.86      3.06 o 
   3  13   7       14.00       13.08      3.67 o 
   4  13   7       10.20        7.41      4.54 o 
   5  13   7       17.93       16.09      4.59 o 
  -1  14   7        8.59        6.30      2.71 o 
   0  14   7       15.14       12.87      2.86 o 
   1  14   7       16.27       19.36      6.18 o 
   2  14   7       63.40       72.90      8.75 o 
   3  14   7       12.04       12.51      3.67 o 
  -3 -13   8       10.53       16.49      6.06 o 
  -2 -13   8        2.91        2.02      4.71 o 
  -1 -13   8       35.20       33.33      6.73 o 
   0 -13   8       18.08       26.93      6.73 o 
   1 -13   8       18.72       23.90      6.73 o 
   2 -13   8        5.36        6.73      5.72 o 
  -5 -12   8        3.48        3.03      5.72 o 
  -4 -12   8       49.53       78.77     10.10 o 
  -3 -12   8        0.64        1.35      4.71 o 
  -2 -12   8        0.00        3.37      4.38 o 
  -1 -12   8        1.25        1.35      4.38 o 
   0 -12   8       18.22       16.83      5.39 o 
   1 -12   8        5.97       17.17      6.06 o 
   2 -12   8        2.83        5.39      5.39 o 
   4 -12   8       15.21       19.86      7.41 o 
  -6 -11   8        8.92       16.81      5.89 o 
  -5 -11   8        2.25       -0.18      3.68 o 
  -4 -11   8        2.83        5.19      3.10 o 
  -3 -11   8      104.17      105.90      7.50 o 
  -2 -11   8       10.30       18.38      3.92 o 
  -1 -11   8       15.55        7.57      3.57 o 
   0 -11   8      220.48      207.33      9.16 o 
   1 -11   8      129.01      139.82     12.79 o 
   2 -11   8        6.51        9.93      3.81 o 
   3 -11   8       44.68       48.09      4.97 o 
   4 -11   8        1.12        3.38      4.26 o 
   5 -11   8        7.54       14.13      6.23 o 
  -7 -10   8        5.57        2.36      6.06 o 
  -6 -10   8        0.50       -0.45      3.55 o 
  -5 -10   8        5.72        3.03      3.57 o 
  -4 -10   8       14.51       18.90      3.66 o 
  -3 -10   8      110.60      107.36      7.26 o 
  -2 -10   8        7.71        3.10      2.97 o 
  -1 -10   8      213.90      218.06     12.96 o 
   0 -10   8      120.09      119.66      6.78 o 
   1 -10   8        1.39        3.69      2.83 o 
   2 -10   8       46.74       47.34      4.33 o 
   3 -10   8       20.44       24.27      3.86 o 
   4 -10   8      267.94      277.62     11.66 o 
   5 -10   8       46.64       43.58     10.94 o 
   6 -10   8       78.29       99.87      9.16 o 
  -7  -9   8        6.27       -4.71      5.39 o 
  -6  -9   8        8.85        3.79      4.04 o 
  -5  -9   8       26.83       27.73      4.88 o 
  -4  -9   8      296.74      276.36      8.87 o 
  -3  -9   8        0.15       -1.79      2.32 o 
  -2  -9   8       28.48       19.41      3.68 o 
  -1  -9   8       25.68       21.73      3.79 o 
   0  -9   8      293.71      299.22     10.11 o 
   1  -9   8        0.04       -0.19      2.00 o 
   2  -9   8      129.74      117.45      5.70 o 
   3  -9   8       18.05       15.72      3.15 o 
   4  -9   8       41.29       37.70      5.55 o 
   5  -9   8       21.60       27.06      5.22 o 
   6  -9   8       83.78       91.76      8.77 o 
   7  -9   8       11.49        1.83      4.69 o 
  -8  -8   8        6.97        9.09      7.07 o 
  -7  -8   8        1.82        3.70      5.72 o 
  -6  -8   8       12.78       17.01      9.26 o 
  -5  -8   8       11.23       12.54      3.92 o 
  -4  -8   8        0.76        2.28      2.10 o 
  -3  -8   8       11.10       12.98      3.55 o 
  -2  -8   8      138.15      135.73      5.39 o 
  -1  -8   8      757.83      757.31     17.94 o 
   0  -8   8      397.36      396.95     11.66 o 
   1  -8   8      169.11      147.81     11.04 o 
   2  -8   8       38.89       47.34      5.84 o 
   3  -8   8      124.40      124.66      7.88 o 
   4  -8   8        7.64       13.28      3.92 o 
   5  -8   8        2.72        7.07      3.81 o 
   6  -8   8       92.88       97.26      9.76 o 
   7  -8   8        9.68       19.45      5.59 o 
   8  -8   8        6.23       -1.01      7.41 o 
  -8  -7   8       49.40       54.53     10.44 o 
  -7  -7   8        3.02       10.77      6.06 o 
  -6  -7   8        4.35        1.51      3.33 o 
  -5  -7   8      273.78      276.51     20.87 o 
  -4  -7   8      212.06      209.41      5.96 o 
  -3  -7   8       93.47      106.08      3.75 o 
  -2  -7   8        5.27        6.49      1.69 o 
  -1  -7   8      842.41      821.38     14.25 o 
   0  -7   8      866.14      808.90     14.15 o 
   1  -7   8      128.40      132.84      4.24 o 
   2  -7   8        0.75        3.00      1.59 o 
   3  -7   8       74.48       87.91      4.12 o 
   4  -7   8        0.00       -1.69      1.69 o 
   5  -7   8       20.36       19.33      3.37 o 
   6  -7   8      150.44      186.61     10.77 o 
   7  -7   8       19.55       10.47      8.42 o 
   8  -7   8        0.06       -5.05      5.05 o 
  -9  -6   8       12.42       11.45      7.74 o 
  -8  -6   8        0.04       -5.05      5.05 o 
  -7  -6   8       44.88       34.67      8.42 o 
  -6  -6   8        2.95        4.06      2.59 o 
  -5  -6   8        7.48        1.68      2.00 o 
  -4  -6   8       78.51       71.90      4.00 o 
  -3  -6   8      115.13       99.91      3.87 o 
  -2  -6   8       90.19      100.45      3.79 o 
  -1  -6   8       22.64       21.22      2.38 o 
   0  -6   8      387.76      343.59      7.96 o 
   1  -6   8     1027.71     1071.59     14.99 o 
   2  -6   8      692.09      669.28      9.60 o 
   3  -6   8     1030.37     1033.61     16.02 o 
   4  -6   8       87.49       85.17      5.15 o 
   5  -6   8      143.48      146.53      7.59 o 
   6  -6   8       26.28       35.71      4.36 o 
   7  -6   8       76.07       85.28      6.52 o 
   8  -6   8       13.97       21.09      5.50 o 
   9  -6   8        2.19       -1.63      4.53 o 
  -9  -5   8      107.85      124.89     14.47 o 
  -8  -5   8       55.63       81.62      7.97 o 
  -7  -5   8        0.32        2.58      3.55 o 
  -6  -5   8       37.38       25.11      4.52 o 
  -5  -5   8      331.54      285.86      8.71 o 
  -4  -5   8       80.14       72.63      3.65 o 
  -3  -5   8      486.35      462.13      6.90 o 
  -2  -5   8      744.67      701.92     11.49 o 
  -1  -5   8      100.73       99.13      3.51 o 
   0  -5   8       25.54       25.29      2.62 o 
   1  -5   8      370.79      405.15      7.37 o 
   2  -5   8      653.21      563.66     10.64 o 
   3  -5   8       11.16       12.98      2.38 o 
   4  -5   8      132.16      147.04      5.98 o 
   5  -5   8        6.25        2.21      2.51 o 
   6  -5   8       22.39       19.90      3.88 o 
   7  -5   8       45.04       46.08      5.08 o 
   8  -5   8       59.10       61.92      7.61 o 
   9  -5   8       35.86       57.66      6.15 o 
  -9  -4   8        0.85        1.19      7.07 o 
  -8  -4   8       29.06       33.28      5.94 o 
  -7  -4   8       24.49       32.67      5.47 o 
  -6  -4   8        2.60        2.02      3.23 o 
  -5  -4   8        0.34       -1.67      1.67 o 
  -4  -4   8       67.03       83.61      4.48 o 
  -3  -4   8        2.24        5.42      1.53 o 
  -2  -4   8       61.96       72.01      3.12 o 
  -1  -4   8      113.34      131.14      4.06 o 
   0  -4   8      529.23      506.38      8.68 o 
   1  -4   8        2.31        2.22      1.31 o 
   2  -4   8       43.88       34.91      2.64 o 
   3  -4   8        9.22       10.06      2.08 o 
   4  -4   8     3827.41     3858.09     48.61 o 
   5  -4   8      792.87      792.54     16.10 o 
   6  -4   8      171.89      160.74      7.17 o 
   7  -4   8        0.21       -2.56      2.56 o 
   8  -4   8        0.46        3.33      3.17 o 
   9  -4   8       10.15        7.61      4.87 o 
  -9  -3   8       52.71       77.08      8.33 o 
  -8  -3   8        1.78        3.70      5.55 o 
  -7  -3   8       17.95       27.83      6.72 o 
  -6  -3   8      377.56      338.06     11.53 o 
  -5  -3   8      132.01      132.68      5.64 o 
  -4  -3   8      530.69      463.17      8.14 o 
  -3  -3   8      200.22      210.01      7.17 o 
  -2  -3   8       27.97       32.96      2.86 o 
  -1  -3   8      602.32      599.91     10.04 o 
   0  -3   8     4667.63     4498.16     54.08 o 
   1  -3   8       85.47       89.49      4.00 o 
   2  -3   8      399.93      400.01      9.06 o 
   3  -3   8      842.37      832.72     13.37 o 
   4  -3   8      180.99      160.49      5.30 o 
   5  -3   8       21.51       22.80      4.02 o 
   6  -3   8        0.26        0.93      2.92 o 
   7  -3   8      142.52      116.09      7.03 o 
   8  -3   8        8.23       10.83      3.70 o 
   9  -3   8        6.61        6.71      3.89 o 
  10  -3   8       20.20       31.49      5.34 o 
  -9  -2   8       18.69        3.97      4.50 o 
  -8  -2   8        4.47       10.64      3.35 o 
  -7  -2   8       60.74       68.59      5.30 o 
  -6  -2   8       63.04       54.35      4.72 o 
  -5  -2   8       84.43       90.63      4.54 o 
  -4  -2   8       73.14       60.18      3.25 o 
  -3  -2   8        1.39       -0.07      1.09 o 
  -2  -2   8       10.80        6.14      1.59 o 
  -1  -2   8     2804.07     2880.39     33.89 o 
   0  -2   8     2333.45     2435.81     27.85 o 
   1  -2   8        5.26       -1.34      1.65 o 
   2  -2   8     3319.99     3324.33     41.59 o 
   3  -2   8      809.58      775.04     11.34 o 
   4  -2   8      229.17      225.02      5.46 o 
   5  -2   8      663.92      637.32     17.00 o 
   6  -2   8      754.19      822.19     17.15 o 
   7  -2   8       46.62       46.85      5.02 o 
   8  -2   8        0.32       -1.47      4.02 o 
   9  -2   8       68.31       58.00      6.09 o 
  10  -2   8        0.56       -1.42      3.57 o 
  -9  -1   8       40.23       48.43      5.56 o 
  -8  -1   8       64.04       49.62      5.19 o 
  -7  -1   8       17.89       24.54      5.55 o 
  -6  -1   8      221.10      263.66      8.60 o 
  -5  -1   8      208.70      174.60      6.60 o 
  -4  -1   8      937.91      929.35     11.11 o 
  -3  -1   8      467.81      465.47      7.18 o 
  -2  -1   8     1999.73     1987.34     20.16 o 
  -1  -1   8      629.91      601.18      7.61 o 
   0  -1   8      540.45      599.56      8.88 o 
   1  -1   8      151.63      124.50      3.95 o 
   2  -1   8        0.62        1.17      1.21 o 
   3  -1   8       93.92      107.15      4.03 o 
   4  -1   8      339.36      317.30      6.56 o 
   5  -1   8     1265.00     1226.43     18.84 o 
   6  -1   8       53.19       57.44      4.97 o 
   7  -1   8       14.24       19.53      3.60 o 
   8  -1   8       33.94       36.24      6.29 o 
   9  -1   8       16.09       18.00      4.39 o 
  10  -1   8        4.00        2.62      3.84 o 
  -9   0   8        0.55        2.68      3.81 o 
  -8   0   8        0.00        0.52      3.10 o 
  -7   0   8       24.52       17.56      3.62 o 
  -6   0   8       70.80       91.18      5.87 o 
  -5   0   8      305.87      298.29      9.43 o 
  -4   0   8      717.12      702.38     10.45 o 
  -3   0   8      267.93      245.69      4.94 o 
  -2   0   8       62.85       55.73      2.75 o 
  -1   0   8      677.20      692.56     10.23 o 
   0   0   8      290.93      323.95     15.58 o 
   1   0   8     3975.22     3865.43     54.14 o 
   2   0   8       34.61       43.84      5.34 o 
   3   0   8     1029.22      976.50     16.97 o 
   4   0   8      208.52      225.12      6.87 o 
   5   0   8      220.21      224.09      7.99 o 
   6   0   8        1.99        0.89      4.00 o 
   7   0   8        0.59        5.97      2.84 o 
   8   0   8       17.49       12.07      3.55 o 
   9   0   8       13.09        9.58      3.80 o 
  10   0   8       31.24       40.91      5.81 o 
  -9   1   8       59.85       61.50      6.19 o 
  -8   1   8      133.51      148.46      8.55 o 
  -7   1   8       76.10       75.22      6.54 o 
  -6   1   8        0.01       -0.73      2.57 o 
  -5   1   8      392.99      419.56     12.73 o 
  -4   1   8        0.00        1.05      1.21 o 
  -3   1   8        4.85        1.84      1.14 o 
  -2   1   8     1024.66     1024.36     12.63 o 
  -1   1   8     1033.38      956.05     10.92 o 
   0   1   8        6.05        0.16      1.04 o 
   1   1   8     1859.08     2005.96     26.13 o 
   2   1   8      797.29      767.93     13.85 o 
   3   1   8      388.38      387.56      8.94 o 
   4   1   8        0.04        0.25      1.73 o 
   5   1   8      241.28      234.34      8.72 o 
   6   1   8      215.78      188.18      8.80 o 
   7   1   8        6.71        8.42      3.57 o 
   8   1   8      114.06      111.23     10.35 o 
   9   1   8      107.32      123.67      8.09 o 
  10   1   8       11.80       11.32      3.99 o 
  -9   2   8        2.06        4.71      4.68 o 
  -8   2   8        0.79       -0.92      3.17 o 
  -7   2   8      107.92      125.44      7.56 o 
  -6   2   8        3.78       -0.01      2.82 o 
  -5   2   8       28.34       25.60      2.89 o 
  -4   2   8       62.24       70.03      3.42 o 
  -3   2   8      140.06      119.65      3.44 o 
  -2   2   8      134.99      128.43      4.84 o 
  -1   2   8      134.15      156.22      4.14 o 
   0   2   8     1267.59     1309.62     16.30 o 
   1   2   8      430.16      405.26      8.61 o 
   2   2   8     2269.80     2409.48     43.86 o 
   3   2   8      207.97      216.80      6.39 o 
   4   2   8     3534.08     3573.13     51.48 o 
   5   2   8      130.81      125.17      5.66 o 
   6   2   8       11.47        5.84      2.51 o 
   7   2   8       41.58       33.35      4.88 o 
   8   2   8       12.17       11.47      4.03 o 
   9   2   8        1.47        3.87      5.55 o 
  10   2   8       44.88       72.17      8.33 o 
  -9   3   8       60.49       59.35      6.53 o 
  -8   3   8        0.05        1.84      3.46 o 
  -7   3   8       27.65       22.79      4.33 o 
  -6   3   8       22.10       18.09      3.81 o 
  -5   3   8      467.34      509.21     10.49 o 
  -4   3   8       37.12       21.81      1.94 o 
  -3   3   8       27.47       22.41      1.99 o 
  -2   3   8     2163.06     2181.29     23.90 o 
  -1   3   8      254.18      281.83      5.67 o 
   0   3   8     2268.01     2299.96     29.80 o 
   1   3   8      630.15      648.33     10.67 o 
   2   3   8      246.06      271.64      6.72 o 
   3   3   8       22.76       17.32      2.32 o 
   4   3   8       10.05       10.27      2.74 o 
   5   3   8       74.31       78.43      7.85 o 
   6   3   8      160.66      164.87      9.50 o 
   7   3   8       81.76       71.48      6.37 o 
   8   3   8       49.62       60.00     10.77 o 
   9   3   8       83.29       96.70      9.26 o 
  10   3   8       98.79      103.53      9.28 o 
  -9   4   8        1.02        1.05      3.93 o 
  -8   4   8       10.49        4.54      3.71 o 
  -7   4   8       51.44       49.77      5.43 o 
  -6   4   8       21.59       22.74      3.40 o 
  -5   4   8        0.39       -1.75      1.75 o 
  -4   4   8        5.01        2.60      1.68 o 
  -3   4   8        0.31        1.34      1.38 o 
  -2   4   8      718.99      725.19     10.46 o 
  -1   4   8      363.07      349.95      6.54 o 
   0   4   8     4478.98     4281.27     52.54 o 
   1   4   8       64.74       77.88      3.48 o 
   2   4   8     1727.80     1760.48     23.79 o 
   3   4   8        0.11        3.22      1.61 o 
   4   4   8      317.43      349.36      8.59 o 
   5   4   8      264.42      249.74      7.49 o 
   6   4   8      597.91      640.07     14.00 o 
   7   4   8       24.26       42.76      5.35 o 
   8   4   8       11.64        0.33      3.45 o 
   9   4   8        2.61       -3.39      3.45 o 
  10   4   8        0.01        6.23      4.52 o 
  -8   5   8        0.69       -3.15      3.15 o 
  -7   5   8        0.12       -2.90      2.90 o 
  -6   5   8      110.52      120.13     11.71 o 
  -5   5   8      245.89      201.53      6.09 o 
  -4   5   8      781.24      769.44     11.38 o 
  -3   5   8      210.06      188.19      5.59 o 
  -2   5   8      356.49      341.67      6.11 o 
  -1   5   8       57.27       53.17      2.79 o 
   0   5   8        9.75       12.41      2.77 o 
   1   5   8       29.96       21.17      1.80 o 
   2   5   8      743.73      761.67     11.97 o 
   3   5   8      259.62      259.91      8.46 o 
   4   5   8       11.61       11.34      2.02 o 
   5   5   8       78.99       85.68      4.38 o 
   6   5   8        5.64        9.67      2.78 o 
   7   5   8        0.47        5.49      2.71 o 
   8   5   8       24.91       12.84      6.73 o 
   9   5   8       16.59       28.04      5.35 o 
  10   5   8       32.46       34.00      9.43 o 
  -8   6   8        0.03       -0.70      4.53 o 
  -7   6   8       73.67       85.89      6.62 o 
  -6   6   8       63.86       76.59      5.24 o 
  -5   6   8       35.25       35.26      5.22 o 
  -4   6   8      309.61      312.08      8.08 o 
  -3   6   8       34.00       36.06      2.77 o 
  -2   6   8        0.47       -1.36      1.36 o 
  -1   6   8      656.19      704.20     10.46 o 
   0   6   8      382.04      362.76      8.73 o 
   1   6   8      529.36      559.32      8.34 o 
   2   6   8      670.31      688.25     10.93 o 
   3   6   8      270.69      264.06      6.17 o 
   4   6   8      161.19      179.65      5.17 o 
   5   6   8      695.45      715.53     12.63 o 
   6   6   8      158.17      150.45      7.77 o 
   7   6   8       19.88       20.72      3.07 o 
   8   6   8        6.06       11.21      4.60 o 
   9   6   8       12.79        5.99      4.74 o 
  10   6   8        5.16        3.37      7.41 o 
  -7   7   8        0.37        7.54      4.69 o 
  -6   7   8       13.27        8.55      3.82 o 
  -5   7   8        0.42       -0.04      2.42 o 
  -4   7   8      242.13      228.39      7.79 o 
  -3   7   8      288.31      261.15      6.11 o 
  -2   7   8       91.09       93.88      3.67 o 
  -1   7   8       61.95       65.09      3.85 o 
   0   7   8       36.07       45.29      5.03 o 
   1   7   8      103.50      118.81      4.31 o 
   2   7   8        1.10        0.25      1.85 o 
   3   7   8       16.31       15.39      3.15 o 
   4   7   8      123.07      119.96      8.99 o 
   5   7   8      208.95      199.70     11.33 o 
   6   7   8       96.72       97.41      6.30 o 
   7   7   8       20.36       18.23      3.98 o 
   8   7   8       48.37       67.33      7.50 o 
   9   7   8        3.66        4.07      5.22 o 
  -7   8   8        0.07        3.46      4.67 o 
  -6   8   8       16.32       18.71      5.59 o 
  -5   8   8       84.01       95.90      7.10 o 
  -4   8   8       67.98       79.05      5.28 o 
  -3   8   8        6.91        8.32      3.17 o 
  -2   8   8       39.79       34.45      3.43 o 
  -1   8   8       24.24       22.55      2.73 o 
   0   8   8      119.41      108.71      6.99 o 
   1   8   8      149.26      143.64      6.02 o 
   2   8   8      325.34      329.00      8.72 o 
   3   8   8      195.15      190.82      8.34 o 
   4   8   8      227.90      235.18      7.92 o 
   5   8   8       98.22      117.23      8.63 o 
   6   8   8       23.79       23.35      3.78 o 
   7   8   8       13.36       15.21      3.75 o 
   8   8   8        0.10        1.33      4.26 o 
   9   8   8        5.08       -1.68      6.06 o 
  -6   9   8        2.83        3.99      5.05 o 
  -5   9   8       24.73       36.56      5.19 o 
  -4   9   8        9.58       11.26      3.08 o 
  -3   9   8        1.11       -1.90      1.92 o 
  -2   9   8       75.31       91.84      4.91 o 
  -1   9   8       22.58       15.76      2.55 o 
   0   9   8      199.99      184.97      6.60 o 
   1   9   8      257.81      249.03      7.07 o 
   2   9   8        0.07        0.97      2.15 o 
   3   9   8       36.09       33.30      3.53 o 
   4   9   8      133.68      142.03      7.05 o 
   5   9   8       83.44       78.28      6.62 o 
   6   9   8       69.27       63.03      5.44 o 
   7   9   8       28.75       28.58      4.45 o 
   8   9   8       49.03       56.58      7.37 o 
  -6  10   8        4.24        7.63      5.48 o 
  -5  10   8       33.12       42.55      5.64 o 
  -4  10   8        3.28        7.59      3.61 o 
  -3  10   8        1.93       -0.34      2.60 o 
  -2  10   8      166.62      154.45      5.59 o 
  -1  10   8       22.61       21.47      2.53 o 
   0  10   8      441.73      452.86      9.70 o 
   1  10   8        0.56       -1.11      1.70 o 
   2  10   8       30.20       24.32      5.14 o 
   3  10   8       38.22       31.97      4.84 o 
   4  10   8      209.18      218.75      7.93 o 
   5  10   8       33.79       41.75      4.49 o 
   6  10   8       38.80       38.46      4.73 o 
   7  10   8        3.80        4.14      3.37 o 
   8  10   8        5.11        2.37      4.36 o 
  -5  11   8       37.96       45.51      6.08 o 
  -4  11   8       41.54       51.73      5.98 o 
  -3  11   8       12.89        4.01      4.52 o 
  -2  11   8        0.03       -0.24      2.58 o 
  -1  11   8        2.66        2.51      2.56 o 
   0  11   8        3.85        5.69      3.72 o 
   1  11   8       59.26       57.19      5.50 o 
   2  11   8       75.16       60.16      7.07 o 
   3  11   8      110.90      107.72      7.44 o 
   4  11   8        8.96        2.62      5.22 o 
   5  11   8       18.38       17.17      4.59 o 
   6  11   8      124.70      151.99     10.77 o 
   7  11   8        1.24       -2.84      3.96 o 
  -4  12   8       88.89      113.75     11.18 o 
  -3  12   8        0.05        2.94      3.55 o 
  -2  12   8       20.79        9.41      5.87 o 
  -1  12   8       46.43       59.46      7.18 o 
   0  12   8       81.08       89.85      7.28 o 
   1  12   8       43.44       42.26      5.28 o 
   2  12   8       68.68       77.31      6.49 o 
   3  12   8       58.59       61.25      6.06 o 
   4  12   8        0.98        3.12      3.51 o 
   5  12   8        4.42        9.16      4.23 o 
   6  12   8        0.34        7.49      5.05 o 
  -2  13   8        3.17        4.45      3.67 o 
  -1  13   8        1.53        2.85      2.29 o 
   0  13   8        5.51        8.65      3.52 o 
   1  13   8       23.87       24.63      6.06 o 
   2  13   8        2.96       -1.90      3.04 o 
   3  13   8       49.52       50.33      5.85 o 
   4  13   8        3.54       -0.40      3.55 o 
   5  13   8       19.35       21.45      6.90 o 
   0  14   8        0.15        0.95      2.48 o 
   1  14   8       10.74       12.66      3.52 o 
   2  14   8       20.90       16.91      4.88 o 
   3  14   8        7.31        6.72      3.88 o 
  -2 -13   9       59.42       68.67      9.76 o 
   0 -13   9       65.02       62.95      9.43 o 
   1 -13   9        2.48        8.42      6.40 o 
  -3 -12   9       48.63       51.17      8.75 o 
  -2 -12   9       10.78       12.46      5.39 o 
  -1 -12   9       39.46       44.43      7.74 o 
   0 -12   9        0.23        2.02      5.05 o 
   1 -12   9       27.33       27.60      7.07 o 
  -5 -11   9       11.20       17.09      4.98 o 
  -4 -11   9       52.64       59.92      9.09 o 
  -3 -11   9       13.21       10.14      4.21 o 
  -2 -11   9        0.49       -1.28      3.21 o 
  -1 -11   9       12.72        4.49      3.55 o 
   0 -11   9       88.47       90.24      6.90 o 
   1 -11   9       19.97       15.39      4.54 o 
   2 -11   9       68.40       71.62      6.90 o 
   3 -11   9        0.11       -2.69      5.39 o 
   4 -11   9        5.44       -0.84      4.26 o 
   5 -11   9        2.11        5.16      4.98 o 
  -6 -10   9        3.70       15.82      6.73 o 
  -5 -10   9        2.09       -0.04      3.68 o 
  -4 -10   9        1.12        2.13      3.55 o 
  -3 -10   9        0.77        0.97      3.21 o 
  -2 -10   9        7.45       10.21      3.55 o 
  -1 -10   9      122.89      128.38      7.62 o 
   0 -10   9       26.13       21.67      4.16 o 
   1 -10   9        0.16        3.91      3.87 o 
   2 -10   9       17.43       14.58      4.16 o 
   3 -10   9      228.77      256.15     11.07 o 
   4 -10   9       30.90       23.75      5.35 o 
   5 -10   9        0.99       -3.68      3.68 o 
   6 -10   9        0.45       -4.46      7.24 o 
  -7  -9   9       52.97       54.20     10.10 o 
  -6  -9   9       46.39       46.45      8.75 o 
  -5  -9   9       16.56       23.41      4.76 o 
  -4  -9   9        1.31        6.35      8.42 o 
  -3  -9   9       29.57       30.67      4.54 o 
  -2  -9   9        1.10        0.67      2.86 o 
  -1  -9   9      185.61      187.88     10.77 o 
   0  -9   9        0.42       -2.34      2.34 o 
   1  -9   9       90.68       71.31      6.90 o 
   2  -9   9       16.02       13.40      3.04 o 
   3  -9   9       27.42       35.47      4.13 o 
   4  -9   9        7.63        0.72      3.68 o 
   5  -9   9       13.80       18.71      5.22 o 
   6  -9   9       24.33       29.97      6.07 o 
   7  -9   9       45.56       63.53      8.09 o 
  -7  -8   9        1.44        0.67      5.72 o 
  -6  -8   9        3.64       11.45      6.40 o 
  -5  -8   9       58.48       54.10      6.30 o 
  -4  -8   9        4.12        8.31      3.52 o 
  -3  -8   9       16.43       12.05      3.55 o 
  -2  -8   9       88.28       86.68      8.42 o 
  -1  -8   9       26.78       20.56      3.81 o 
   0  -8   9        6.47        0.70      3.37 o 
   1  -8   9        5.85        2.86      2.86 o 
   2  -8   9      618.39      626.31     13.59 o 
   3  -8   9       11.85       12.61      3.10 o 
   4  -8   9      101.76      110.72      8.09 o 
   5  -8   9       10.54       10.70      4.36 o 
   6  -8   9       98.01      103.48      8.92 o 
   7  -8   9       12.64       22.82      5.94 o 
  -8  -7   9       13.26        5.39      6.40 o 
  -7  -7   9      110.67      151.48     14.81 o 
  -6  -7   9       29.53       17.84      6.73 o 
  -5  -7   9      130.70      142.37      8.63 o 
  -4  -7   9       25.92       35.82      4.95 o 
  -3  -7   9      356.44      345.02      8.21 o 
  -2  -7   9      757.95      720.70     13.71 o 
  -1  -7   9       15.80       20.53      2.61 o 
   0  -7   9      104.13      114.81      4.84 o 
   1  -7   9      579.77      539.16     12.24 o 
   2  -7   9        9.29        8.25      1.93 o 
   3  -7   9       10.00        6.46      2.01 o 
   4  -7   9        0.16        2.20      2.32 o 
   5  -7   9       54.98       44.94      4.39 o 
   6  -7   9        1.87        3.99      4.71 o 
   7  -7   9        0.09       -3.79      3.79 o 
   8  -7   9       62.85       73.43      8.67 o 
  -8  -6   9       15.49        4.04      6.73 o 
  -7  -6   9        3.83       13.13      7.07 o 
  -6  -6   9       14.46        2.67      2.71 o 
  -5  -6   9        0.00       -2.15      2.29 o 
  -4  -6   9       34.65       34.98      3.18 o 
  -3  -6   9      456.99      460.12      8.42 o 
  -2  -6   9      770.18      747.28     12.40 o 
  -1  -6   9      451.09      454.00     10.45 o 
   0  -6   9      112.60      120.94      4.35 o 
   1  -6   9      427.91      412.52     12.20 o 
   2  -6   9       74.23       75.20      3.15 o 
   3  -6   9        2.23        2.23      1.78 o 
   4  -6   9      118.39      143.55      6.70 o 
   5  -6   9       16.69       11.07      2.95 o 
   6  -6   9        0.13       -3.23      3.23 o 
   7  -6   9        8.76       17.85      4.27 o 
   8  -6   9        2.07        2.96      4.46 o 
  -9  -5   9        0.28        1.01      6.40 o 
  -8  -5   9      147.61      168.46     11.07 o 
  -7  -5   9      122.68      130.34      9.38 o 
  -6  -5   9      230.69      229.86     16.83 o 
  -5  -5   9       68.52       82.18      5.59 o 
  -4  -5   9       33.00       23.21      3.35 o 
  -3  -5   9       26.98       19.29      2.25 o 
  -2  -5   9      582.71      566.15     10.90 o 
  -1  -5   9      117.26      125.69      5.54 o 
   0  -5   9      215.61      204.72      8.50 o 
   1  -5   9      150.62      131.41      4.13 o 
   2  -5   9     1106.56     1040.37     15.46 o 
   3  -5   9      261.59      258.27      6.89 o 
   4  -5   9        0.60        1.69      2.38 o 
   5  -5   9       61.22       59.03      4.81 o 
   6  -5   9        0.70       -2.29      2.29 o 
   7  -5   9        2.73        8.80      4.85 o 
   8  -5   9        2.22        8.05      4.00 o 
   9  -5   9        0.00       -3.11      3.59 o 
  -9  -4   9        2.30        1.85      4.52 o 
  -8  -4   9       11.17        8.29      6.06 o 
  -7  -4   9      101.92       96.27     18.51 o 
  -6  -4   9      116.25       99.30      7.73 o 
  -5  -4   9       43.29       31.58      3.06 o 
  -4  -4   9       34.66       46.97      4.57 o 
  -3  -4   9      759.82      702.94     12.31 o 
  -2  -4   9      615.81      605.67     13.37 o 
  -1  -4   9      366.01      355.69      7.35 o 
   0  -4   9      130.55      117.69      5.99 o 
   1  -4   9       13.91        8.98      1.60 o 
   2  -4   9      284.84      301.41     15.66 o 
   3  -4   9     1495.45     1493.32     21.52 o 
   4  -4   9      699.93      695.46     12.86 o 
   5  -4   9       41.74       37.76      4.54 o 
   6  -4   9       24.85       27.18      4.02 o 
   7  -4   9       29.73       38.84      4.69 o 
   8  -4   9        0.12       -0.68      3.05 o 
   9  -4   9        6.37        5.98      3.93 o 
  -9  -3   9        8.65        1.60      4.64 o 
  -8  -3   9       27.45       24.34      8.08 o 
  -7  -3   9      147.51      130.87      9.40 o 
  -6  -3   9      441.25      501.78     12.09 o 
  -5  -3   9        1.55        3.37      2.36 o 
  -4  -3   9       53.37       70.25      3.54 o 
  -3  -3   9        0.66        1.20      1.43 o 
  -2  -3   9        7.34        9.76      1.67 o 
  -1  -3   9      693.17      769.92     13.13 o 
   0  -3   9      178.79      171.53      4.74 o 
   1  -3   9       68.66       67.51      3.21 o 
   2  -3   9       26.12       30.78      2.98 o 
   3  -3   9        0.18       -1.42      1.42 o 
   4  -3   9       21.32       21.44      3.74 o 
   5  -3   9      107.24      116.53      6.54 o 
   6  -3   9      336.46      337.49     10.27 o 
   7  -3   9      203.01      188.00     14.24 o 
   8  -3   9       14.63       12.09      3.88 o 
   9  -3   9        6.36        4.40      3.76 o 
  -9  -2   9        0.01        0.17      4.52 o 
  -8  -2   9       16.70       18.15      5.22 o 
  -7  -2   9       90.13       86.74      7.23 o 
  -6  -2   9        0.35        4.32      2.71 o 
  -5  -2   9       53.20       46.08      4.19 o 
  -4  -2   9        5.05        9.52      1.54 o 
  -3  -2   9      376.19      407.02      7.34 o 
  -2  -2   9        1.97        2.37      1.41 o 
  -1  -2   9      557.16      532.50      9.62 o 
   0  -2   9      326.51      371.19      6.74 o 
   1  -2   9        0.16       -1.28      1.28 o 
   2  -2   9     2825.78     2817.86     36.27 o 
   3  -2   9      708.31      676.54     11.76 o 
   4  -2   9        4.92        5.34      1.97 o 
   5  -2   9       66.09       74.76      5.72 o 
   6  -2   9      256.16      254.99      9.00 o 
   7  -2   9       43.65       33.91      4.47 o 
   8  -2   9       33.76       28.54      5.38 o 
   9  -2   9        0.96        0.00      3.39 o 
  10  -2   9        0.09       -3.23      3.23 o 
  -9  -1   9        3.11       -1.36      4.40 o 
  -8  -1   9       20.71       12.51      3.82 o 
  -7  -1   9      274.44      303.56      9.94 o 
  -6  -1   9       95.73       82.85      6.83 o 
  -5  -1   9        7.57        7.24      2.65 o 
  -4  -1   9        9.15       11.40      1.98 o 
  -3  -1   9      307.55      288.37      5.57 o 
  -2  -1   9      423.47      415.77      8.49 o 
  -1  -1   9      147.28      162.44      3.91 o 
   0  -1   9      296.70      330.32      7.03 o 
   1  -1   9      102.87      100.06      3.86 o 
   2  -1   9      154.06      130.58      4.76 o 
   3  -1   9       24.14       28.06      2.60 o 
   4  -1   9      155.57      154.39      5.33 o 
   5  -1   9        0.14       -0.17      2.46 o 
   6  -1   9      448.38      433.21     11.52 o 
   7  -1   9      166.96      193.35      7.95 o 
   8  -1   9      313.42      325.76     11.04 o 
   9  -1   9       10.19        5.44      3.85 o 
  10  -1   9        6.89        8.90      4.30 o 
  -9   0   9        5.64        6.65      4.01 o 
  -8   0   9        7.75        7.57      3.55 o 
  -7   0   9        4.19       10.17      3.47 o 
  -6   0   9        4.85        4.43      2.85 o 
  -5   0   9      120.78      118.26      4.69 o 
  -4   0   9       59.38       47.04      2.68 o 
  -3   0   9      257.96      293.87      5.70 o 
  -2   0   9      485.23      492.50      8.95 o 
  -1   0   9      958.71      938.80     11.81 o 
   0   0   9      237.47      231.46      5.59 o 
   1   0   9      695.51      726.92     13.53 o 
   2   0   9     4136.17     4136.23     58.42 o 
   3   0   9      704.99      677.15     13.40 o 
   4   0   9     1499.69     1476.59     29.63 o 
   5   0   9      128.10      108.46      8.08 o 
   6   0   9        0.83       -2.66      2.86 o 
   7   0   9       10.51        8.91      3.22 o 
   8   0   9        2.97       13.61      3.78 o 
   9   0   9        0.56       -3.32      3.32 o 
  10   0   9        1.65        5.41      4.04 o 
  -9   1   9        2.89        3.68      3.78 o 
  -8   1   9       82.59       83.47     11.50 o 
  -7   1   9      427.87      441.92     12.55 o 
  -6   1   9      320.44      305.53      9.78 o 
  -5   1   9      317.74      358.68      8.38 o 
  -4   1   9      100.00      119.28      3.92 o 
  -3   1   9       18.74        9.55      1.50 o 
  -2   1   9       45.39       55.26      2.69 o 
  -1   1   9       45.94       38.26      2.23 o 
   0   1   9      650.34      606.02     11.90 o 
   1   1   9       77.50       72.71      3.95 o 
   2   1   9      439.78      444.11      9.77 o 
   3   1   9      997.96      997.85     17.73 o 
   4   1   9      413.54      423.88     15.41 o 
   5   1   9       13.44       10.10      2.62 o 
   6   1   9       81.29       57.98      5.70 o 
   7   1   9      173.75      199.45      9.64 o 
   8   1   9       10.28       17.29      4.64 o 
   9   1   9        2.52        1.71      6.90 o 
  10   1   9        0.02        3.86      7.07 o 
  -9   2   9        7.42        8.06      4.13 o 
  -8   2   9        9.36        8.27      3.81 o 
  -7   2   9       40.96       56.96      5.69 o 
  -6   2   9      262.26      222.99     13.22 o 
  -5   2   9       42.82       56.83      4.13 o 
  -4   2   9       40.98       29.03      2.67 o 
  -3   2   9      332.22      336.32      6.65 o 
  -2   2   9     2747.97     2825.20     30.18 o 
  -1   2   9      609.16      612.96      9.61 o 
   0   2   9       23.47       21.23      1.91 o 
   1   2   9       35.61       31.59      2.71 o 
   2   2   9      355.45      348.36      8.34 o 
   3   2   9     1127.09     1174.16     32.29 o 
   4   2   9       85.89       86.02      5.83 o 
   5   2   9      311.07      285.17      8.40 o 
   6   2   9      248.74      219.57     12.79 o 
   7   2   9       28.37       32.30      5.11 o 
   8   2   9        0.12        1.85      3.09 o 
   9   2   9        0.35        2.59      3.92 o 
  10   2   9        2.51       -2.36      4.52 o 
  -9   3   9        0.00       -0.42      3.99 o 
  -8   3   9        9.24       12.84      4.17 o 
  -7   3   9       51.01       41.29      5.13 o 
  -6   3   9      684.12      772.32     14.62 o 
  -5   3   9      184.96      154.45      5.72 o 
  -4   3   9       34.67       32.86      3.45 o 
  -3   3   9        4.09        3.58      1.67 o 
  -2   3   9        0.08        1.33      1.28 o 
  -1   3   9        1.04        0.58      1.29 o 
   0   3   9       70.65       75.03      3.30 o 
   1   3   9        3.62        2.50      1.51 o 
   2   3   9      222.33      214.18      6.21 o 
   3   3   9      159.56      167.57      5.80 o 
   4   3   9       30.61       27.94      3.01 o 
   5   3   9       28.47       25.04      3.29 o 
   6   3   9       32.68       33.26      3.86 o 
   7   3   9        0.06        1.55      3.21 o 
   8   3   9        1.30       -2.97      2.97 o 
   9   3   9       10.18       13.78      4.84 o 
  10   3   9       17.00       28.61      7.41 o 
  -8   4   9        0.45       -3.34      3.34 o 
  -7   4   9      194.61      169.71      8.82 o 
  -6   4   9       63.32       70.31      4.98 o 
  -5   4   9        4.58        0.09      2.09 o 
  -4   4   9       95.01       84.68      4.16 o 
  -3   4   9      407.23      420.27      7.43 o 
  -2   4   9      129.75      123.30      3.79 o 
  -1   4   9      726.11      746.15     11.27 o 
   0   4   9      376.74      372.77      7.68 o 
   1   4   9       28.83       20.65      2.13 o 
   2   4   9       14.84       18.64      2.27 o 
   3   4   9      149.28      157.01      5.53 o 
   4   4   9       80.49       69.22      4.33 o 
   5   4   9      134.91      144.87      8.28 o 
   6   4   9      823.37      881.59     19.43 o 
   7   4   9       97.97       83.91      7.02 o 
   8   4   9       41.86       43.49      5.83 o 
   9   4   9        0.12        3.32      5.05 o 
  10   4   9        0.17        0.34      4.28 o 
  -8   5   9        2.09       -0.46      3.42 o 
  -7   5   9        0.43       -1.69      3.97 o 
  -6   5   9       69.04       66.73      6.36 o 
  -5   5   9        2.44        2.54      2.17 o 
  -4   5   9        0.20       -1.14      2.26 o 
  -3   5   9      311.85      311.03      6.35 o 
  -2   5   9      902.85      848.24     11.58 o 
  -1   5   9        0.00       13.30      5.88 o 
   0   5   9      632.35      649.52     11.04 o 
   1   5   9        2.45        6.54      1.67 o 
   2   5   9        1.03        1.18      1.43 o 
   3   5   9       23.14       21.33      3.10 o 
   4   5   9        1.08        0.79      1.74 o 
   5   5   9       27.54       27.37      3.29 o 
   6   5   9      585.94      630.11     22.78 o 
   7   5   9       29.59       30.16      4.84 o 
   8   5   9      218.45      241.56     10.97 o 
   9   5   9        7.55        8.42      6.40 o 
  10   5   9        0.02       -0.67      6.40 o 
  -8   6   9        0.54        2.55      4.67 o 
  -7   6   9        7.37       11.58      5.39 o 
  -6   6   9       25.34       17.00      3.45 o 
  -5   6   9        0.92       -0.59      2.30 o 
  -4   6   9      419.60      434.69      8.97 o 
  -3   6   9      252.71      246.17      5.74 o 
  -2   6   9      189.64      178.43      4.65 o 
  -1   6   9      468.39      453.59      8.09 o 
   0   6   9       26.81       30.34      2.52 o 
   1   6   9      358.26      376.57      6.76 o 
   2   6   9     1243.44     1238.13     17.89 o 
   3   6   9       49.52       58.57      7.34 o 
   4   6   9      216.18      202.37     11.10 o 
   5   6   9       91.43       84.38      4.54 o 
   6   6   9        0.07        5.30      2.67 o 
   7   6   9       89.66       81.17      7.95 o 
   8   6   9        3.19        3.07      4.50 o 
   9   6   9        2.76       11.11      5.24 o 
  -7   7   9       24.92       39.21      6.85 o 
  -6   7   9        2.46       -2.77      3.12 o 
  -5   7   9       19.74       18.30      6.24 o 
  -4   7   9       25.54       18.97      4.12 o 
  -3   7   9      352.01      326.87      8.72 o 
  -2   7   9      113.66      118.82      3.90 o 
  -1   7   9      206.38      192.89      4.89 o 
   0   7   9      249.48      230.92      7.49 o 
   1   7   9       55.66       54.33      4.02 o 
   2   7   9      119.58      117.96      9.08 o 
   3   7   9        2.02        3.35      2.26 o 
   4   7   9      203.31      207.42      7.56 o 
   5   7   9        6.16        1.98      2.80 o 
   6   7   9       77.64       77.80      5.88 o 
   7   7   9      139.14      138.63     17.36 o 
   8   7   9       65.63       79.32      8.43 o 
   9   7   9        0.85       -2.69      4.05 o 
  -7   8   9        5.85        0.67      6.73 o 
  -6   8   9        9.44        7.33      4.05 o 
  -5   8   9        1.28        2.05      3.88 o 
  -4   8   9      144.98      147.66      7.19 o 
  -3   8   9       81.07       66.50      4.57 o 
  -2   8   9      559.42      572.72     10.41 o 
  -1   8   9      598.48      591.29     14.87 o 
   0   8   9      258.19      279.36      8.40 o 
   1   8   9       37.15       41.53      3.30 o 
   2   8   9      186.96      183.46      6.67 o 
   3   8   9       94.77       95.85      6.13 o 
   4   8   9       14.45       11.67      3.07 o 
   5   8   9       11.52       16.71      3.68 o 
   6   8   9       36.46       37.26      4.52 o 
   7   8   9        0.79       -0.30      3.10 o 
   8   8   9        1.79        6.73      5.39 o 
   9   8   9        0.00       -2.81      4.40 o 
  -6   9   9       23.31       31.63      5.43 o 
  -5   9   9        9.62        8.43      4.06 o 
  -4   9   9        9.58        7.19      3.61 o 
  -3   9   9       45.38       49.55      3.90 o 
  -2   9   9       58.36       61.39      4.93 o 
  -1   9   9        2.76        2.43      2.19 o 
   0   9   9       81.68       78.28      5.28 o 
   1   9   9        4.97        2.17      1.82 o 
   2   9   9        4.09        2.33      2.28 o 
   3   9   9       58.56       57.91      4.62 o 
   4   9   9        0.00        1.82      2.61 o 
   5   9   9        9.77        7.91      3.85 o 
   6   9   9        1.85       -1.28      2.76 o 
   7   9   9       50.47       46.00      6.71 o 
   8   9   9        0.46       -2.77      4.36 o 
  -5  10   9        8.92        5.36      4.33 o 
  -4  10   9       15.17       16.52      5.72 o 
  -3  10   9       49.61       54.49      4.79 o 
  -2  10   9       33.23       39.47      3.35 o 
  -1  10   9       43.88       43.17      3.25 o 
   0  10   9       48.80       49.48      3.83 o 
   1  10   9        0.18       -1.27      2.06 o 
   2  10   9       11.58       10.98      2.76 o 
   3  10   9       77.92       66.59      4.90 o 
   4  10   9        1.68        2.29      2.63 o 
   5  10   9       24.43       27.59      4.13 o 
   6  10   9       13.20       19.39      4.13 o 
   7  10   9        3.30        5.47      3.65 o 
   8  10   9        0.63       -1.48      4.45 o 
  -4  11   9        0.95        2.02      3.83 o 
  -3  11   9        5.06        7.27      3.78 o 
  -2  11   9        2.30       -1.92      2.09 o 
  -1  11   9       91.64       84.85      5.77 o 
   0  11   9        0.22        0.70      2.47 o 
   1  11   9        0.00        1.94      3.53 o 
   2  11   9        0.23        2.58      5.22 o 
   3  11   9        0.12       -1.29      3.04 o 
   4  11   9       38.66       37.65      5.66 o 
   5  11   9        2.36        0.54      3.77 o 
   6  11   9       41.76       60.89      7.44 o 
   7  11   9        1.54        3.25      4.77 o 
  -3  12   9       82.50       92.71     10.23 o 
  -2  12   9       10.69       12.94      5.00 o 
  -1  12   9        1.37        2.30      3.42 o 
   0  12   9        4.55       10.34      4.03 o 
   1  12   9       14.91       15.22      4.04 o 
   2  12   9       57.07       68.40      6.62 o 
   3  12   9       26.96       27.30      6.56 o 
   4  12   9       11.26       12.69      7.74 o 
   5  12   9        5.23        9.93      8.25 o 
   6  12   9        3.11        0.83      4.36 o 
  -2  13   9       23.03       28.63      4.42 o 
  -1  13   9        8.25        9.03      2.95 o 
   0  13   9       35.36       32.66      4.16 o 
   1  13   9        1.72       -0.74      3.28 o 
   2  13   9       84.42       88.42      7.49 o 
   3  13   9        4.29       -2.92      3.28 o 
   4  13   9        8.28        2.64      4.07 o 
  -1 -12  10       15.83       17.17      6.40 o 
   0 -12  10       39.02       48.81      8.42 o 
   3 -12  10        3.33       11.78      6.73 o 
  -5 -11  10       26.52       35.35      8.75 o 
  -4 -11  10        9.93       18.85      6.73 o 
  -3 -11  10       59.30       87.86     10.44 o 
  -2 -11  10        1.21       -0.14      3.70 o 
  -1 -11  10        1.38       -5.39      5.39 o 
   0 -11  10      108.16      107.04      7.85 o 
   1 -11  10        7.83       16.76      5.55 o 
   2 -11  10      103.10       93.25     11.11 o 
   3 -11  10       22.94       28.28      8.08 o 
   4 -11  10        0.70        5.05      6.06 o 
  -6 -10  10       21.59       34.34      8.75 o 
  -5 -10  10        6.68        7.41      4.52 o 
  -4 -10  10       60.02       49.15      8.75 o 
  -3 -10  10       18.51       27.94      7.07 o 
  -2 -10  10        0.66       -0.66      3.31 o 
  -1 -10  10        4.54       -2.97      2.97 o 
   0 -10  10      131.72      143.77     10.60 o 
   1 -10  10       24.16       19.44      5.22 o 
   2 -10  10      181.94      203.99     14.14 o 
   3 -10  10       34.10       30.72      5.59 o 
   4 -10  10        2.49        1.61      6.73 o 
   5 -10  10       18.10       20.53      5.71 o 
  -7  -9  10       24.56       15.15      7.41 o 
  -6  -9  10        7.98       18.51      7.07 o 
  -5  -9  10        3.28        7.74      4.28 o 
  -4  -9  10       85.57      105.36     11.45 o 
  -3  -9  10       73.48       76.41      9.76 o 
  -2  -9  10        0.68        0.31      2.97 o 
  -1  -9  10       81.12       74.31      6.43 o 
   0  -9  10       44.88       50.19      5.47 o 
   1  -9  10       48.38       48.46      5.55 o 
   2  -9  10        0.05       -0.34      2.53 o 
   3  -9  10       22.68       17.14      4.54 o 
   4  -9  10        5.03       10.28      6.06 o 
   5  -9  10        7.40        8.28      4.45 o 
   6  -9  10        6.99       11.21      5.35 o 
  -7  -8  10        0.62       -5.39      5.39 o 
  -6  -8  10       18.71       18.85      7.07 o 
  -5  -8  10       17.42       17.45      4.64 o 
  -4  -8  10      101.00      128.93     12.46 o 
  -3  -8  10        0.03        1.98      4.88 o 
  -2  -8  10      144.62      158.92      8.19 o 
  -1  -8  10        0.30        4.29      3.21 o 
   0  -8  10       16.04       11.90      3.31 o 
   1  -8  10      102.81       95.24      7.02 o 
   2  -8  10        0.22        3.99      3.21 o 
   3  -8  10        2.73        1.42      3.37 o 
   4  -8  10        0.88       -2.73      7.24 o 
   5  -8  10      188.15      201.15     10.71 o 
   6  -8  10        0.87       -0.36      3.92 o 
   7  -8  10        3.03        7.91      6.23 o 
  -8  -7  10       29.03       26.26      8.75 o 
  -7  -7  10        0.27        2.02      5.72 o 
  -6  -7  10       20.84       30.97      7.74 o 
  -5  -7  10       21.09       29.96      7.07 o 
  -4  -7  10      226.71      221.91     10.23 o 
  -3  -7  10        9.54       12.97      2.31 o 
  -2  -7  10      100.84       89.14      4.95 o 
  -1  -7  10       94.34       96.79      4.78 o 
   0  -7  10        3.43        6.04      2.12 o 
   1  -7  10      142.93      136.94      5.40 o 
   2  -7  10        0.68       -0.26      1.88 o 
   3  -7  10        2.36        2.38      2.86 o 
   4  -7  10       10.06        6.87      2.72 o 
   5  -7  10        9.80        7.68      4.27 o 
   6  -7  10       57.37       70.45      9.43 o 
   7  -7  10        0.54       -3.61      3.61 o 
   8  -7  10       38.08       50.34      7.73 o 
  -8  -6  10        3.16        0.00      5.72 o 
  -7  -6  10       16.35       18.18      7.07 o 
  -6  -6  10       16.46       11.16      3.32 o 
  -5  -6  10       41.88       46.00      5.32 o 
  -4  -6  10        0.03       -0.34      3.33 o 
  -3  -6  10       59.38       53.85      3.70 o 
  -2  -6  10        8.62       16.31      3.13 o 
  -1  -6  10      265.67      305.27      8.98 o 
   0  -6  10      229.46      233.50      5.92 o 
   1  -6  10      251.22      254.24      6.53 o 
   2  -6  10      114.72      103.94      4.18 o 
   3  -6  10        0.05        0.94      1.80 o 
   4  -6  10      252.89      243.79      7.96 o 
   5  -6  10        2.30        1.83      2.46 o 
   6  -6  10      128.78      118.65      7.29 o 
   7  -6  10       50.17       50.64      5.53 o 
   8  -6  10        1.92        4.80      4.60 o 
  -8  -5  10        0.86        2.16      4.54 o 
  -7  -5  10       52.23       47.00      6.19 o 
  -6  -5  10       27.87       14.96      4.71 o 
  -5  -5  10      425.86      481.90     11.98 o 
  -4  -5  10       25.29       15.67      3.04 o 
  -3  -5  10      298.40      321.37      7.83 o 
  -2  -5  10        9.29        6.98      2.44 o 
  -1  -5  10       60.73       66.07      3.67 o 
   0  -5  10       46.48       43.23      2.96 o 
   1  -5  10       60.09       67.71      5.64 o 
   2  -5  10      146.38      149.76      4.85 o 
   3  -5  10      619.78      583.65     11.21 o 
   4  -5  10      113.98      125.38      8.37 o 
   5  -5  10        4.14        3.60      2.68 o 
   6  -5  10       41.83       33.07      4.33 o 
   7  -5  10       84.09       78.40      7.23 o 
   8  -5  10       21.33       32.61      5.08 o 
  -8  -4  10        9.28       21.23      5.35 o 
  -7  -4  10       16.71       28.14      8.42 o 
  -6  -4  10      195.49      151.50     12.46 o 
  -5  -4  10       54.66       45.26      5.72 o 
  -4  -4  10      149.02      128.68      5.51 o 
  -3  -4  10      221.82      241.81      6.84 o 
  -2  -4  10      478.43      488.74     11.61 o 
  -1  -4  10      113.73      103.58      4.27 o 
   0  -4  10     1337.07     1313.76     18.99 o 
   1  -4  10     1092.11     1117.20     16.67 o 
   2  -4  10      903.19      911.32     17.02 o 
   3  -4  10      215.38      199.65      7.23 o 
   4  -4  10      300.70      273.34      8.68 o 
   5  -4  10       22.64       26.23      4.52 o 
   6  -4  10      156.47      155.08     15.92 o 
   7  -4  10       37.97       42.66      7.91 o 
   8  -4  10        1.60        3.12      3.63 o 
   9  -4  10        1.80        2.37      3.90 o 
  -9  -3  10       64.18       70.89      8.45 o 
  -8  -3  10       21.94       25.59      5.71 o 
  -7  -3  10        0.57       -1.01      5.05 o 
  -6  -3  10      577.65      666.63     15.50 o 
  -5  -3  10      352.77      331.60      9.35 o 
  -4  -3  10       36.47       43.68      4.38 o 
  -3  -3  10      874.19      866.56     15.76 o 
  -2  -3  10      403.31      386.17      8.28 o 
  -1  -3  10       72.74       62.24      6.02 o 
   0  -3  10       20.90       22.46      2.29 o 
   1  -3  10       98.08      101.89      4.59 o 
   2  -3  10        2.22        3.71      2.70 o 
   3  -3  10       39.48       38.52      3.62 o 
   4  -3  10      100.43       96.20     13.80 o 
   5  -3  10      340.07      360.79     10.41 o 
   6  -3  10      154.58      176.04      7.76 o 
   7  -3  10       53.78       52.02      5.43 o 
   8  -3  10        1.29       -0.16      3.53 o 
   9  -3  10       54.38       64.92     10.44 o 
  -9  -2  10        0.03       -0.34      4.52 o 
  -8  -2  10       40.80       41.43     14.47 o 
  -7  -2  10        1.00       -1.07      2.90 o 
  -6  -2  10       21.63       22.23      3.80 o 
  -5  -2  10       65.99       65.84      5.03 o 
  -4  -2  10     1811.41     1858.34     37.13 o 
  -3  -2  10       63.50       65.38      3.36 o 
  -2  -2  10      128.79      127.13      4.23 o 
  -1  -2  10       26.46       22.77      2.43 o 
   0  -2  10      248.24      230.96      5.92 o 
   1  -2  10      332.17      338.37      7.48 o 
   2  -2  10      617.51      594.18     10.85 o 
   3  -2  10       43.18       32.62      4.37 o 
   4  -2  10      163.26      160.88      7.73 o 
   5  -2  10     1209.75     1177.68     46.62 o 
   6  -2  10        5.61        3.20      3.01 o 
   7  -2  10       10.14        7.50      3.46 o 
   8  -2  10       14.95       17.78      4.70 o 
   9  -2  10        3.25       -3.39      3.39 o 
  -9  -1  10        6.06        3.37      4.76 o 
  -8  -1  10       57.84       72.31      6.33 o 
  -7  -1  10       48.83       50.26      5.12 o 
  -6  -1  10       73.61       72.03      5.63 o 
  -5  -1  10       34.88       28.84      4.64 o 
  -4  -1  10      329.51      360.09      8.08 o 
  -3  -1  10       23.48       17.77      1.97 o 
  -2  -1  10      575.58      546.08      7.77 o 
  -1  -1  10        0.40       -1.25      1.25 o 
   0  -1  10     1627.48     1686.58     20.94 o 
   1  -1  10      637.94      674.70     13.14 o 
   2  -1  10       14.01       17.58      2.40 o 
   3  -1  10        1.11       -0.43      1.55 o 
   4  -1  10        2.24       -0.17      2.26 o 
   5  -1  10      182.00      183.22      8.80 o 
   6  -1  10       72.47       61.65      6.19 o 
   7  -1  10      160.38      164.05     14.15 o 
   8  -1  10      143.96      153.03      8.85 o 
   9  -1  10       78.58       87.12      8.03 o 
  -9   0  10        2.15        3.40      3.81 o 
  -8   0  10       24.76       19.11      4.20 o 
  -7   0  10        0.98        2.57      3.24 o 
  -6   0  10       83.73       72.56      7.73 o 
  -5   0  10       55.61       55.61      4.85 o 
  -4   0  10      132.42      142.57      5.07 o 
  -3   0  10      199.81      176.92      5.01 o 
  -2   0  10      450.42      454.97      8.18 o 
  -1   0  10      180.60      200.99      4.65 o 
   0   0  10      166.09      200.76      5.47 o 
   1   0  10        3.04        2.82      1.35 o 
   2   0  10       99.55       82.43      4.60 o 
   3   0  10      162.46      156.08      6.02 o 
   4   0  10     1022.74      972.81     22.02 o 
   5   0  10      641.61      603.42     18.01 o 
   6   0  10       67.18       61.06     12.29 o 
   7   0  10        1.05       -1.87      4.71 o 
   8   0  10        0.53        2.08      3.68 o 
   9   0  10       25.62       30.12     14.14 o 
  10   0  10        0.09       -0.69     10.77 o 
  -9   1  10       10.56       13.57      4.39 o 
  -8   1  10       13.99        9.93      4.84 o 
  -7   1  10        2.54        2.47      3.30 o 
  -6   1  10        0.23       -1.93      3.67 o 
  -5   1  10      313.01      340.62      8.32 o 
  -4   1  10      103.18       75.89      4.28 o 
  -3   1  10      113.12       96.75      4.40 o 
  -2   1  10      247.57      238.16      5.21 o 
  -1   1  10     1193.83     1144.44     13.14 o 
   0   1  10     1510.63     1477.43     24.07 o 
   1   1  10      198.67      203.95      6.44 o 
   2   1  10      544.17      553.26     11.65 o 
   3   1  10      423.48      421.59     10.03 o 
   4   1  10      271.06      248.86      7.70 o 
   5   1  10       24.37       17.08      3.03 o 
   6   1  10       10.89       12.17      3.68 o 
   7   1  10        0.24       -3.09      3.09 o 
   8   1  10       96.69       84.61      7.71 o 
   9   1  10       36.00       34.55      6.41 o 
  10   1  10       55.12       52.33     13.13 o 
  -8   2  10        0.96       -0.60      3.37 o 
  -7   2  10       12.07       12.79      3.88 o 
  -6   2  10       16.96       16.50      3.91 o 
  -5   2  10      111.06      132.79      5.38 o 
  -4   2  10        0.93        3.65      1.96 o 
  -3   2  10      747.46      748.97     12.69 o 
  -2   2  10      513.60      535.65      8.49 o 
  -1   2  10      928.51      925.47     13.31 o 
   0   2  10      759.01      803.12     11.83 o 
   1   2  10      644.01      594.95     19.81 o 
   2   2  10      136.48      157.73      5.82 o 
   3   2  10        5.57        7.84      2.26 o 
   4   2  10      391.97      377.06     13.82 o 
   5   2  10        0.66       -1.85      1.85 o 
   6   2  10       52.53       36.34      4.88 o 
   7   2  10        1.51       -0.97      5.22 o 
   8   2  10        0.61       -4.71      4.71 o 
   9   2  10        7.42        2.03      4.26 o 
  10   2  10        1.70       -5.39      5.39 o 
  -8   3  10        3.16        0.39      3.54 o 
  -7   3  10       31.23       36.02      7.14 o 
  -6   3  10       70.50       80.07      7.15 o 
  -5   3  10      556.26      536.28     11.51 o 
  -4   3  10      127.31      112.37      4.80 o 
  -3   3  10       83.37       77.87      3.61 o 
  -2   3  10       60.94       56.92      4.62 o 
  -1   3  10       27.07       26.88      2.89 o 
   0   3  10      401.10      407.12      7.45 o 
   1   3  10        3.93        1.62      1.50 o 
   2   3  10        5.07        1.91      2.33 o 
   3   3  10      165.23      182.15      6.33 o 
   4   3  10      120.02      113.84      5.39 o 
   5   3  10      108.53       98.26      5.76 o 
   6   3  10      174.73      181.25     14.47 o 
   7   3  10       42.53       39.91      5.35 o 
   8   3  10        7.96        7.74      3.92 o 
   9   3  10       94.49       99.99      8.90 o 
  10   3  10        8.99        6.10      5.08 o 
  -8   4  10        5.74       11.88      4.43 o 
  -7   4  10        1.15        4.25      3.59 o 
  -6   4  10      175.38      184.96      7.22 o 
  -5   4  10       71.51       70.89      4.87 o 
  -4   4  10      652.59      672.63     15.88 o 
  -3   4  10      336.93      334.47      6.78 o 
  -2   4  10        3.72        3.76      1.63 o 
  -1   4  10      254.33      275.03      6.24 o 
   0   4  10     2231.79     2241.63     26.77 o 
   1   4  10      661.52      672.02     11.69 o 
   2   4  10      212.69      198.33      5.65 o 
   3   4  10      126.83      123.96      5.08 o 
   4   4  10        6.83        9.50      2.51 o 
   5   4  10       60.97       48.79      4.38 o 
   6   4  10       79.84       84.56      5.69 o 
   7   4  10       29.70       28.41      4.74 o 
   8   4  10       24.39       29.26      5.22 o 
   9   4  10        0.46       -2.02      3.81 o 
  -8   5  10       20.47       24.44      7.33 o 
  -7   5  10       22.81       21.56      5.79 o 
  -6   5  10        3.81        4.70      2.87 o 
  -5   5  10       16.90       11.76      2.97 o 
  -4   5  10      174.37      175.95      5.76 o 
  -3   5  10      318.82      295.96      6.43 o 
  -2   5  10       77.57       72.05      3.64 o 
  -1   5  10      367.94      359.33      7.36 o 
   0   5  10       11.03       13.49      2.15 o 
   1   5  10        0.24        1.31      1.61 o 
   2   5  10      235.27      243.56      8.60 o 
   3   5  10        8.46        7.40      2.02 o 
   4   5  10        3.82        6.31      2.11 o 
   5   5  10      202.01      216.85      8.50 o 
   6   5  10       24.74       22.37      3.60 o 
   7   5  10        0.48       -1.42      3.07 o 
   8   5  10       12.57       15.96      6.40 o 
   9   5  10      104.68      149.80     15.48 o 
  -7   6  10        1.26        5.23      4.93 o 
  -6   6  10        0.24       -1.66      2.70 o 
  -5   6  10       18.68       17.02      3.22 o 
  -4   6  10      121.13      148.06      5.16 o 
  -3   6  10        0.97       -0.63      1.70 o 
  -2   6  10      151.86      145.68      4.62 o 
  -1   6  10       46.20       52.61      3.27 o 
   0   6  10     1129.87     1098.19     16.85 o 
   1   6  10      305.15      341.91      7.52 o 
   2   6  10       36.08       37.73      2.90 o 
   3   6  10       26.44       21.11      2.52 o 
   4   6  10      420.98      426.38      9.21 o 
   5   6  10      333.10      326.82      8.25 o 
   6   6  10      373.32      403.18     12.97 o 
   7   6  10        6.12        1.08      4.16 o 
   8   6  10        0.12       -2.99      4.03 o 
   9   6  10        3.26        5.55      6.90 o 
  -7   7  10        0.06        3.12      4.77 o 
  -6   7  10        5.45        2.99      4.20 o 
  -5   7  10        0.57        3.99      5.30 o 
  -4   7  10      132.28      123.67      6.49 o 
  -3   7  10        4.89        4.61      2.50 o 
  -2   7  10       15.34       13.76      2.45 o 
  -1   7  10       15.61        7.80      2.47 o 
   0   7  10      739.40      721.86     15.45 o 
   1   7  10       13.27       13.86      2.88 o 
   2   7  10      252.41      269.08      8.94 o 
   3   7  10        3.79       -3.44      3.44 o 
   4   7  10      153.04      179.00      7.34 o 
   5   7  10       34.87       40.97      4.61 o 
   6   7  10        5.07        1.41      2.90 o 
   7   7  10        2.34       -1.47      3.79 o 
   8   7  10       33.46       54.41     16.66 o 
   9   7  10       15.52       17.81     11.95 o 
  -6   8  10        0.00        5.92      4.09 o 
  -5   8  10        0.01       -0.59      3.26 o 
  -4   8  10        9.53       10.17      3.45 o 
  -3   8  10       19.20       15.41      2.92 o 
  -2   8  10       30.70       37.86      3.24 o 
  -1   8  10      296.17      286.15     13.02 o 
   0   8  10      334.09      327.46      9.59 o 
   1   8  10      234.19      222.69      6.68 o 
   2   8  10      111.16      105.32      5.82 o 
   3   8  10      285.17      271.34      9.67 o 
   4   8  10      169.49      169.90      7.22 o 
   5   8  10      297.69      319.57     10.84 o 
   6   8  10       75.08       79.19      7.56 o 
   7   8  10       44.19       33.67      6.04 o 
   8   8  10        7.32        6.97      5.22 o 
  -6   9  10       15.12       15.11      4.80 o 
  -5   9  10       42.63       45.06      5.88 o 
  -4   9  10       18.32       12.50      4.36 o 
  -3   9  10       23.24       16.93      3.41 o 
  -2   9  10       26.44       22.47      2.88 o 
  -1   9  10       42.07       35.12      3.14 o 
   0   9  10       11.29        9.64      2.48 o 
   1   9  10        5.94        4.73      2.16 o 
   2   9  10       59.83       63.02      7.71 o 
   3   9  10       31.72       34.52      4.24 o 
   4   9  10       99.76      116.61      6.89 o 
   5   9  10       26.79       23.73      5.20 o 
   6   9  10       21.80       26.17      4.38 o 
   7   9  10        0.91       -0.42      3.51 o 
   8   9  10        6.65        6.40      7.24 o 
  -5  10  10       50.84       48.19     10.65 o 
  -4  10  10       43.52       50.65      5.11 o 
  -3  10  10       11.81       18.26      3.48 o 
  -2  10  10       62.25       73.07      4.90 o 
  -1  10  10        2.48        2.72      2.15 o 
   0  10  10      139.46      141.23      6.08 o 
   1  10  10       88.99       84.28      7.83 o 
   2  10  10        4.87        4.71      2.72 o 
   3  10  10       18.51       21.01      3.62 o 
   4  10  10        7.78        5.03      2.92 o 
   5  10  10        6.94        2.90      3.12 o 
   6  10  10        3.17        0.78      3.07 o 
   7  10  10        5.81       -0.96      3.36 o 
  -4  11  10        0.04       -0.42      3.27 o 
  -3  11  10        6.33       -0.76      3.28 o 
  -2  11  10        1.03        3.09      2.43 o 
  -1  11  10        7.71        7.45      2.96 o 
   0  11  10      130.68      141.94      9.12 o 
   1  11  10        6.24        9.67      4.03 o 
   2  11  10       40.45       37.19      6.40 o 
   3  11  10        1.25       -3.73      7.41 o 
   4  11  10        1.47        3.32      3.58 o 
   5  11  10       24.01       17.09      5.16 o 
   6  11  10        2.25        0.60      4.71 o 
  -3  12  10        7.76        8.45      4.48 o 
  -2  12  10        3.46        0.00      3.54 o 
  -1  12  10        0.03        3.09      4.22 o 
   0  12  10       25.75       28.82      5.15 o 
   1  12  10        7.15        8.52      4.17 o 
   2  12  10        0.18       -2.36      3.31 o 
   3  12  10        0.21        1.10      4.54 o 
   4  12  10       15.60       13.35      7.24 o 
   5  12  10        0.00        1.05      4.36 o 
  -1  13  10        0.66        0.56      2.84 o 
   0  13  10        0.20        3.62      3.04 o 
   1  13  10        3.91       -0.66      5.22 o 
   2  13  10        9.73        8.96      4.37 o 
   3  13  10       16.40       14.31      4.89 o 
   4  13  10        0.45        5.98      4.33 o 
   2 -12  11        0.88        2.36      6.06 o 
  -4 -11  11        8.12        0.67      5.72 o 
  -3 -11  11        1.72        5.39      5.39 o 
  -2 -11  11       23.46       22.89      7.07 o 
  -1 -11  11        6.08       11.11      5.72 o 
   0 -11  11       20.68       17.17      6.40 o 
   1 -11  11       56.91       43.76      8.75 o 
   2 -11  11       17.85       22.89      7.41 o 
   3 -11  11       26.78       40.06      8.75 o 
   4 -11  11        0.02       10.10      7.07 o 
  -5 -10  11        0.82       -5.39      5.39 o 
  -4 -10  11       19.15       18.85      7.07 o 
  -3 -10  11       17.25       12.46      6.40 o 
  -2 -10  11       14.57       14.14      6.06 o 
  -1 -10  11       88.81       95.60     10.77 o 
   0 -10  11       13.87       16.49      6.40 o 
   1 -10  11       29.52       18.85      6.73 o 
   2 -10  11      162.94      184.81     14.47 o 
   3 -10  11       78.14      113.44     12.79 o 
   4 -10  11       63.50       68.77      8.08 o 
   5 -10  11       83.70       94.19      9.16 o 
  -6  -9  11        8.87       -3.03      5.39 o 
  -5  -9  11        3.39        2.69      5.39 o 
  -4  -9  11        3.12        2.36      5.39 o 
  -3  -9  11      120.36      113.44     11.78 o 
  -2  -9  11       50.90       60.26      8.75 o 
  -1  -9  11        0.35       -0.34      3.33 o 
   0  -9  11      139.66      135.79      8.45 o 
   1  -9  11       25.03       31.64      7.07 o 
   2  -9  11        9.32       10.77      5.72 o 
   3  -9  11       10.17        9.05      6.73 o 
   4  -9  11       15.68       23.39      5.35 o 
   5  -9  11        5.32        2.04      5.55 o 
   6  -9  11       18.53       34.58      6.78 o 
  -7  -8  11        2.04        0.34      5.72 o 
  -6  -8  11        0.72       -4.04      4.71 o 
  -5  -8  11       11.91       13.47      6.40 o 
  -4  -8  11       73.60       82.14     10.44 o 
  -3  -8  11        7.55        4.04      5.05 o 
  -2  -8  11       83.45       69.68      9.09 o 
  -1  -8  11      405.12      388.88     13.20 o 
   0  -8  11       43.88       41.50      5.24 o 
   1  -8  11       18.73       23.99      8.92 o 
   2  -8  11      175.28      164.27     12.46 o 
   3  -8  11       99.01       90.55     10.77 o 
   4  -8  11      162.45      151.81     10.11 o 
   5  -8  11       18.12       17.57      5.11 o 
   6  -8  11        3.83        4.61      4.60 o 
   7  -8  11       10.73        6.98      5.22 o 
  -7  -7  11       68.22       68.00     11.11 o 
  -6  -7  11       41.99       53.19      9.76 o 
  -5  -7  11      125.82      150.81     14.14 o 
  -4  -7  11        3.49        3.70      5.05 o 
  -3  -7  11      119.32      123.20     11.78 o 
  -2  -7  11        2.15        3.70      2.74 o 
  -1  -7  11      127.08      124.30      5.79 o 
   0  -7  11       12.13       15.03      2.77 o 
   1  -7  11       57.46       65.24      5.09 o 
   2  -7  11      128.99      128.38      7.20 o 
   3  -7  11       20.82       16.11      3.64 o 
   4  -7  11       64.32       71.79      5.45 o 
   5  -7  11        0.76       -2.94      3.55 o 
   6  -7  11        1.08        3.59      4.40 o 
   7  -7  11       16.85       12.13      6.40 o 
  -7  -6  11        0.03        2.02      5.72 o 
  -6  -6  11       79.22       61.94     10.10 o 
  -5  -6  11       22.81       29.02      4.74 o 
  -4  -6  11       12.69        9.00      3.55 o 
  -3  -6  11      138.47      125.25      7.36 o 
  -2  -6  11     1119.98     1100.87     20.15 o 
  -1  -6  11      169.63      172.40      6.62 o 
   0  -6  11      177.46      169.68      5.30 o 
   1  -6  11       29.32       25.87      2.60 o 
   2  -6  11        6.61       10.44      2.22 o 
   3  -6  11      125.07      114.07      7.47 o 
   4  -6  11        8.95        5.43      2.76 o 
   5  -6  11        0.05       -1.38      2.40 o 
   6  -6  11        5.65        2.28      3.29 o 
   7  -6  11      105.36      121.07      7.88 o 
   8  -6  11        3.94       -1.42      5.22 o 
  -8  -5  11       13.65       16.16      7.74 o 
  -7  -5  11       35.49       52.46      6.89 o 
  -6  -5  11       60.17       76.20      5.82 o 
  -5  -5  11       18.59       16.75      4.98 o 
  -4  -5  11       28.05       38.13      4.98 o 
  -3  -5  11        1.04        5.58      2.49 o 
  -2  -5  11      304.16      307.99      7.54 o 
  -1  -5  11      109.08      112.28      5.54 o 
   0  -5  11      332.63      299.48      7.48 o 
   1  -5  11        5.20        4.96      1.89 o 
   2  -5  11        7.05       10.10      2.04 o 
   3  -5  11       25.76       22.43      3.79 o 
   4  -5  11       12.81       22.40      4.12 o 
   5  -5  11        1.50        1.53      2.62 o 
   6  -5  11        3.22        0.51      2.90 o 
   7  -5  11       28.24       31.13      4.98 o 
   8  -5  11        1.31        1.13      3.49 o 
  -8  -4  11       10.76        5.83      4.64 o 
  -7  -4  11       39.15       23.20      5.22 o 
  -6  -4  11       17.67       16.99      5.22 o 
  -5  -4  11       35.76       30.31      4.05 o 
  -4  -4  11        8.38       10.99      3.07 o 
  -3  -4  11     1441.11     1418.42     24.54 o 
  -2  -4  11      168.38      146.77      6.07 o 
  -1  -4  11      320.57      284.54      7.05 o 
   0  -4  11      260.50      255.08      6.60 o 
   1  -4  11       23.35       23.27      2.72 o 
   2  -4  11      259.96      245.92      7.94 o 
   3  -4  11      382.33      389.02     17.00 o 
   4  -4  11        6.40        5.72      4.04 o 
   5  -4  11      266.52      261.00      9.06 o 
   6  -4  11        4.61        8.54      3.21 o 
   7  -4  11        0.11        3.01      3.26 o 
   8  -4  11       39.27       30.75      5.05 o 
   9  -4  11        7.71       11.29      4.50 o 
  -8  -3  11       20.07       18.56      7.41 o 
  -7  -3  11       49.71       40.88      6.41 o 
  -6  -3  11       16.67       19.09      4.74 o 
  -5  -3  11      135.42      123.18      6.59 o 
  -4  -3  11        2.01        1.31      2.59 o 
  -3  -3  11        0.53        2.39      1.70 o 
  -2  -3  11      565.75      521.45     10.42 o 
  -1  -3  11       41.01       42.61      3.23 o 
   0  -3  11     1184.76     1157.02     17.65 o 
   1  -3  11       11.76        7.23      1.92 o 
   2  -3  11       51.68       51.30      4.20 o 
   3  -3  11       87.69       77.09      6.30 o 
   4  -3  11       47.72       47.73      6.40 o 
   5  -3  11        0.00       -2.62      2.62 o 
   6  -3  11      140.31      136.01      7.67 o 
   7  -3  11       22.60       26.27      4.30 o 
   8  -3  11      117.31      126.83      8.33 o 
   9  -3  11        4.92        5.47      4.33 o 
  -8  -2  11       41.21       69.45      8.05 o 
  -7  -2  11       31.67       23.87      5.35 o 
  -6  -2  11        2.08        2.02      2.95 o 
  -5  -2  11        1.26        1.56      2.56 o 
  -4  -2  11      414.56      448.08     14.28 o 
  -3  -2  11     1059.61     1080.40     15.30 o 
  -2  -2  11      240.04      233.59      9.21 o 
  -1  -2  11     1382.22     1356.64     25.80 o 
   0  -2  11      124.56      119.09      4.57 o 
   1  -2  11       28.82       30.13      3.17 o 
   2  -2  11      430.86      392.80      9.90 o 
   3  -2  11     1432.24     1493.35     30.70 o 
   4  -2  11     1179.49     1213.47     26.78 o 
   5  -2  11       14.93       26.07      4.88 o 
   6  -2  11       47.44       48.58      6.07 o 
   7  -2  11       72.56       76.79     13.13 o 
   8  -2  11        0.43        1.15      3.39 o 
   9  -2  11        6.54       10.55      4.34 o 
  -8  -1  11       13.48        8.89      4.88 o 
  -7  -1  11      107.82      110.51      7.64 o 
  -6  -1  11      181.28      198.46      8.09 o 
  -5  -1  11        0.50        0.00      2.39 o 
  -4  -1  11       56.12       76.37      4.27 o 
  -3  -1  11      244.65      208.75      6.15 o 
  -2  -1  11      286.01      275.69      6.05 o 
  -1  -1  11        1.70       -0.24      1.53 o 
   0  -1  11      509.91      477.82     10.01 o 
   1  -1  11        6.20        5.05      1.90 o 
   2  -1  11      476.63      449.53      9.34 o 
   3  -1  11        1.69        0.55      2.00 o 
   4  -1  11      106.94      108.00      7.61 o 
   5  -1  11        1.33        0.78      3.87 o 
   6  -1  11        4.74        7.64      6.23 o 
   7  -1  11      149.33      168.38     12.62 o 
   8  -1  11       68.23       83.67      8.19 o 
   9  -1  11       10.45        8.21      4.98 o 
  -8   0  11        1.17       -0.38      3.43 o 
  -7   0  11        7.24       14.67      3.80 o 
  -6   0  11       40.77       39.64      7.92 o 
  -5   0  11      117.52      138.90      7.44 o 
  -4   0  11        0.05       -1.76      1.78 o 
  -3   0  11       38.73       33.84      4.23 o 
  -2   0  11     1843.16     1803.86     22.75 o 
  -1   0  11     1052.29      993.85     12.97 o 
   0   0  11       82.93       85.29      4.16 o 
   1   0  11        2.85        0.54      1.22 o 
   2   0  11      285.07      252.05     14.70 o 
   3   0  11     1125.32     1130.39     25.42 o 
   4   0  11       37.52       31.44      4.52 o 
   5   0  11       32.50       43.22      8.42 o 
   6   0  11       38.52       32.15      5.11 o 
   7   0  11       15.55        8.58      4.05 o 
   8   0  11        0.12       -1.57      3.68 o 
   9   0  11        4.13        6.63      4.60 o 
  -8   1  11       12.24        8.05      4.00 o 
  -7   1  11       84.75       88.09     10.05 o 
  -6   1  11      123.39      145.63     10.92 o 
  -5   1  11      143.41      114.14      6.78 o 
  -4   1  11       37.60       25.30      3.76 o 
  -3   1  11       45.81       38.24      3.69 o 
  -2   1  11       11.43       11.67      2.04 o 
  -1   1  11       51.26       51.72      2.91 o 
   0   1  11     3195.55     3198.30     44.70 o 
   1   1  11       11.22        8.44      2.20 o 
   2   1  11       10.55        6.94      2.12 o 
   3   1  11       16.63       16.59      3.43 o 
   4   1  11        9.20        5.70      2.32 o 
   5   1  11        5.33        4.14      3.07 o 
   6   1  11       66.63       67.46      6.52 o 
   7   1  11       23.44       33.69      5.47 o 
   8   1  11        0.60       -2.68      3.40 o 
   9   1  11        1.78        1.01      4.28 o 
  -8   2  11       58.67       70.81      6.78 o 
  -7   2  11       65.30       52.63      5.75 o 
  -6   2  11      164.70      183.03     15.37 o 
  -5   2  11      107.32       97.34      7.05 o 
  -4   2  11      248.21      259.02      7.52 o 
  -3   2  11      104.66      117.44      5.99 o 
  -2   2  11      723.28      728.77     10.75 o 
  -1   2  11       30.89       27.08      2.07 o 
   0   2  11        1.21        2.02      1.86 o 
   1   2  11      112.04      105.58      6.80 o 
   2   2  11      949.10      945.56     17.46 o 
   3   2  11      351.44      327.25      8.93 o 
   4   2  11       17.70       17.95      2.90 o 
   5   2  11        0.68        2.57      3.53 o 
   6   2  11      142.02      161.13      8.69 o 
   7   2  11       84.48       88.12     23.73 o 
   8   2  11       18.18       12.49      4.26 o 
   9   2  11        6.83        5.02      4.64 o 
  -8   3  11       13.61       15.03      4.65 o 
  -7   3  11       86.30      105.51      7.57 o 
  -6   3  11       59.23       53.33      7.35 o 
  -5   3  11       10.13        9.29      2.97 o 
  -4   3  11       40.26       41.54      3.82 o 
  -3   3  11       30.03       44.90      4.29 o 
  -2   3  11      563.71      551.97      9.01 o 
  -1   3  11       60.34       60.53      3.39 o 
   0   3  11       21.51       26.71      2.37 o 
   1   3  11        0.57        2.45      1.80 o 
   2   3  11      151.91      154.24      9.30 o 
   3   3  11      351.74      353.20      9.30 o 
   4   3  11       10.11       10.62      2.71 o 
   5   3  11        0.11       -2.20      2.20 o 
   6   3  11       66.77       75.00     11.11 o 
   7   3  11       14.11       15.66      4.16 o 
   8   3  11       17.86       19.99      4.84 o 
   9   3  11        3.47        0.30      4.03 o 
  -8   4  11        0.14       -0.27      5.41 o 
  -7   4  11       77.85       64.35      6.30 o 
  -6   4  11       16.26       13.80      3.86 o 
  -5   4  11        5.52        4.70      3.94 o 
  -4   4  11       54.27       41.78      4.75 o 
  -3   4  11      873.84      866.09     13.73 o 
  -2   4  11      540.67      490.28      8.51 o 
  -1   4  11     1498.77     1450.61     19.44 o 
   0   4  11       68.76       71.87      3.58 o 
   1   4  11      172.99      193.92      5.86 o 
   2   4  11      137.47      129.96      5.78 o 
   3   4  11      300.61      297.99      8.43 o 
   4   4  11      903.58      969.32     21.70 o 
   5   4  11        8.39       10.66      2.85 o 
   6   4  11       16.04       15.48      4.05 o 
   7   4  11        5.38        1.49      4.04 o 
   8   4  11        0.00        1.05      7.41 o 
   9   4  11        4.65        5.30      4.40 o 
  -7   5  11       36.84       44.08      6.59 o 
  -6   5  11      199.98      214.42      7.86 o 
  -5   5  11       22.86       30.65      3.76 o 
  -4   5  11        8.19        8.90      2.92 o 
  -3   5  11      146.75      137.26      5.34 o 
  -2   5  11      101.15      104.60      5.27 o 
  -1   5  11       49.57       56.54      3.59 o 
   0   5  11     2168.33     2144.71     26.29 o 
   1   5  11        1.73        0.65      1.78 o 
   2   5  11      669.39      630.11     11.63 o 
   3   5  11      219.16      210.08      6.30 o 
   4   5  11      156.03      166.92      6.08 o 
   5   5  11       54.90       44.63      4.32 o 
   6   5  11        2.41        1.76      7.74 o 
   7   5  11        8.19        9.23      5.72 o 
   8   5  11      123.85      140.36      9.68 o 
   9   5  11       17.90       18.51      8.08 o 
  -7   6  11       26.76       41.99     10.94 o 
  -6   6  11        6.69        3.18      3.66 o 
  -5   6  11        2.97       -0.18      2.53 o 
  -4   6  11       93.02      122.62      6.64 o 
  -3   6  11      236.57      223.33      6.26 o 
  -2   6  11      569.64      542.26      9.15 o 
  -1   6  11     2299.04     2203.44     27.49 o 
   0   6  11      373.28      365.62      7.52 o 
   1   6  11       14.73       10.41      2.23 o 
   2   6  11        7.49        3.56      1.99 o 
   3   6  11      305.21      319.87      7.84 o 
   4   6  11       12.13       15.19      2.63 o 
   5   6  11      141.31      122.80      5.66 o 
   6   6  11        1.95        5.77      4.38 o 
   7   6  11        4.35        6.14      4.45 o 
   8   6  11        0.02       -5.39      5.39 o 
   9   6  11        0.42        5.34      4.98 o 
  -6   7  11       47.32       64.70      6.70 o 
  -5   7  11       23.27       20.52      4.46 o 
  -4   7  11       12.41       12.52      6.25 o 
  -3   7  11        7.72        5.68      3.50 o 
  -2   7  11        5.87       15.33      2.61 o 
  -1   7  11        5.80        4.03      2.58 o 
   0   7  11        2.07        1.06      2.95 o 
   1   7  11        0.83       -1.33      2.29 o 
   2   7  11      108.38      109.70      6.07 o 
   3   7  11       20.45       18.97      3.42 o 
   4   7  11      143.65      137.37      6.90 o 
   5   7  11       17.25       11.65      4.79 o 
   6   7  11       53.91       62.80      7.18 o 
   7   7  11       18.63       19.61      5.46 o 
   8   7  11       28.00       30.26      6.41 o 
  -6   8  11       14.53       14.75      4.71 o 
  -5   8  11       18.02       12.80      4.36 o 
  -4   8  11        3.01        7.51      3.86 o 
  -3   8  11        2.19       -2.62      2.62 o 
  -2   8  11       24.96       29.38      3.55 o 
  -1   8  11       63.11       53.65      4.32 o 
   0   8  11      188.28      175.35      6.42 o 
   1   8  11        2.16        8.61      2.97 o 
   2   8  11      473.20      493.75     20.93 o 
   3   8  11       72.22       77.13      5.64 o 
   4   8  11        0.02        0.79      2.91 o 
   5   8  11        1.88        3.55      3.03 o 
   6   8  11       19.04       23.62      6.65 o 
   7   8  11       13.25        8.80      4.84 o 
   8   8  11       19.03       21.61      7.07 o 
  -5   9  11        0.64        0.89      3.88 o 
  -4   9  11        7.17        8.34      4.04 o 
  -3   9  11        7.29        2.35      3.20 o 
  -2   9  11       21.04       22.51      3.86 o 
  -1   9  11       13.63       12.92      2.93 o 
   0   9  11      149.49      165.79      7.53 o 
   1   9  11        0.01       -0.87      2.40 o 
   2   9  11       17.99       18.15      4.53 o 
   3   9  11        0.01       -0.96      2.77 o 
   4   9  11        0.94        1.99      2.83 o 
   5   9  11       34.53       37.84      4.76 o 
   6   9  11       77.84       99.89      9.82 o 
   7   9  11       36.24       39.45      6.85 o 
   8   9  11        8.65       16.65      7.41 o 
  -4  10  11        6.41        6.45      4.31 o 
  -3  10  11       27.11       33.45      4.37 o 
  -2  10  11        6.46        5.13      3.34 o 
  -1  10  11        1.89        4.10      2.59 o 
   0  10  11        0.04        1.55      2.83 o 
   1  10  11       49.62       50.65      4.93 o 
   2  10  11      166.45      190.30      7.88 o 
   3  10  11       91.13       97.11      6.37 o 
   4  10  11       89.55       97.72      6.69 o 
   5  10  11        0.54        2.36      3.20 o 
   6  10  11        2.54        1.47      3.39 o 
   7  10  11        9.17        6.92      4.85 o 
  -3  11  11        0.02       -2.37      2.88 o 
  -2  11  11       11.97       10.13      3.79 o 
  -1  11  11        0.55       -2.44      2.44 o 
   0  11  11       51.76       55.48      4.37 o 
   1  11  11        1.75        1.89      3.42 o 
   2  11  11       13.79       18.11      4.68 o 
   3  11  11       34.76       31.38      5.76 o 
   4  11  11        0.44        0.16      3.77 o 
   5  11  11        0.19        3.57      4.48 o 
   6  11  11       13.33       12.85      6.23 o 
  -2  12  11      109.42      117.20      8.46 o 
  -1  12  11       47.62       65.36      5.88 o 
   0  12  11        5.03        2.46      4.07 o 
   1  12  11        5.90        4.06      3.98 o 
   2  12  11        0.08       -5.12      5.22 o 
   3  12  11       39.51       39.01     10.60 o 
   4  12  11       11.10       14.00      5.04 o 
   5  12  11        3.27        6.78      4.85 o 
   0  13  11       14.30        6.94      4.79 o 
   1  13  11       11.25        8.97      4.68 o 
   2  13  11       42.10       55.00      7.03 o 
   3  13  11        1.75       -6.06      7.74 o 
  -3 -11  12       12.39       16.83      7.74 o 
  -2 -11  12       10.36       12.12      6.40 o 
   0 -11  12       33.73       69.01     10.10 o 
   1 -11  12       21.10       50.49      9.43 o 
   2 -11  12        0.03       -2.36      5.39 o 
   3 -11  12        3.13        2.36      6.06 o 
  -5 -10  12        6.69        0.00      5.72 o 
  -4 -10  12       19.39       24.91      7.74 o 
  -3 -10  12        7.79        2.36      6.06 o 
  -2 -10  12       12.92       16.49      6.73 o 
  -1 -10  12        9.82       14.14      6.06 o 
   0 -10  12        9.05        8.42      5.72 o 
   1 -10  12        2.81       -1.35      5.39 o 
   2 -10  12       22.98        9.76      6.40 o 
   3 -10  12        6.32        6.06      6.06 o 
   4 -10  12        4.48        9.09      7.07 o 
  -5  -9  12        0.63        4.04      6.06 o 
  -4  -9  12       42.22       43.42      9.09 o 
  -3  -9  12       28.02       15.15      6.73 o 
  -2  -9  12      111.29      116.47     12.12 o 
  -1  -9  12       72.79       62.61      9.76 o 
   0  -9  12      447.39      459.83     21.21 o 
   1  -9  12        7.77       13.13      6.06 o 
   2  -9  12       58.25       66.99     10.10 o 
   3  -9  12       27.55       36.36      8.42 o 
   4  -9  12       10.72        0.67      5.72 o 
   5  -9  12        4.57        5.24      5.05 o 
  -6  -8  12        4.84        8.08      6.40 o 
  -5  -8  12        2.04        2.02      6.06 o 
  -4  -8  12        0.29        7.41      6.06 o 
  -3  -8  12        6.08        3.70      5.39 o 
  -2  -8  12       20.40       21.21      6.73 o 
  -1  -8  12      180.03      186.83     13.13 o 
   0  -8  12       40.35       37.70      7.74 o 
   1  -8  12        0.15        0.00      4.04 o 
   2  -8  12       34.95       35.35      7.74 o 
   3  -8  12        3.44       -0.34      4.71 o 
   4  -8  12      138.63      144.41     14.47 o 
   5  -8  12       12.25       12.31      4.84 o 
   6  -8  12      100.05      106.26      9.64 o 
  -7  -7  12       12.13       21.21      8.42 o 
  -6  -7  12        0.15        2.02      5.72 o 
  -5  -7  12        0.34       -3.70      5.05 o 
  -4  -7  12       61.17       54.20      9.43 o 
  -3  -7  12        8.56        3.03      4.71 o 
  -2  -7  12       22.59       12.79      5.72 o 
  -1  -7  12       78.10       71.57      6.07 o 
   0  -7  12      470.99      487.65     16.33 o 
   1  -7  12        9.23       11.49      3.31 o 
   2  -7  12       44.76       41.74      4.93 o 
   3  -7  12       17.67       13.26      4.71 o 
   4  -7  12        1.19        1.68      5.05 o 
   5  -7  12       13.03        9.47      4.88 o 
   6  -7  12        7.65        0.94      5.05 o 
   7  -7  12        6.01        6.33      4.98 o 
  -7  -6  12        5.38       12.12      6.73 o 
  -6  -6  12       17.49       30.30      7.74 o 
  -5  -6  12       20.12       33.12      8.08 o 
  -4  -6  12       62.26       55.88      9.09 o 
  -3  -6  12      130.30      139.30      8.00 o 
  -2  -6  12       15.28       21.85      4.03 o 
  -1  -6  12       57.82       60.48      6.08 o 
   0  -6  12      408.86      386.35      9.68 o 
   1  -6  12      635.00      631.94     23.11 o 
   2  -6  12      115.00      122.90      7.28 o 
   3  -6  12       81.75       85.53     12.62 o 
   4  -6  12        8.08        4.77      3.40 o 
   5  -6  12       30.59       35.77      4.52 o 
   6  -6  12       72.73       77.82      6.45 o 
   7  -6  12        1.46        2.06      3.47 o 
  -7  -5  12        9.10        9.45      3.78 o 
  -6  -5  12        5.96        2.53      3.10 o 
  -5  -5  12       37.61       36.55      5.47 o 
  -4  -5  12        7.55       21.25      4.36 o 
  -3  -5  12       82.48       90.34      7.09 o 
  -2  -5  12       99.45       99.95      5.74 o 
  -1  -5  12       49.10       49.61      5.43 o 
   0  -5  12     1319.95     1264.17     21.81 o 
   1  -5  12       20.53       30.61      5.23 o 
   2  -5  12        2.22        3.12      2.10 o 
   3  -5  12       97.54      107.65      8.08 o 
   4  -5  12        2.83        4.61      3.45 o 
   5  -5  12        0.57       -1.18      2.86 o 
   6  -5  12       11.30       14.51      3.93 o 
   7  -5  12        8.17        8.55      3.93 o 
   8  -5  12        0.79        4.55      3.80 o 
  -8  -4  12        6.98        3.28      6.23 o 
  -7  -4  12        1.24       -3.70      3.70 o 
  -6  -4  12       23.73       26.08      4.13 o 
  -5  -4  12        6.78       11.56      4.10 o 
  -4  -4  12      170.20      160.12     12.96 o 
  -3  -4  12      149.55      161.49     14.64 o 
  -2  -4  12       18.32       13.43      2.83 o 
  -1  -4  12      169.37      153.27      6.08 o 
   0  -4  12      520.46      479.20     11.26 o 
   1  -4  12      749.18      784.58     15.46 o 
   2  -4  12       19.49       15.14      2.93 o 
   3  -4  12        0.03        3.12      2.91 o 
   4  -4  12       11.91        8.92      4.21 o 
   5  -4  12      153.89      157.40     12.12 o 
   6  -4  12        1.59       -1.29      3.07 o 
   7  -4  12       56.41       57.50      5.89 o 
   8  -4  12        6.74       18.12      4.53 o 
  -8  -3  12        1.34        0.69      8.42 o 
  -7  -3  12        0.01        0.90      4.26 o 
  -6  -3  12        0.17       -3.55      3.55 o 
  -5  -3  12       37.84       38.07      4.61 o 
  -4  -3  12       38.86       37.17      7.17 o 
  -3  -3  12       86.22       76.94      4.35 o 
  -2  -3  12       18.62       15.43      3.74 o 
  -1  -3  12      114.90       97.68      5.42 o 
   0  -3  12      238.07      218.83      7.38 o 
   1  -3  12       20.15       20.50      3.56 o 
   2  -3  12      540.87      462.94     13.91 o 
   3  -3  12      271.83      273.56     18.01 o 
   4  -3  12       29.99       34.23      5.00 o 
   5  -3  12        2.34       -3.33      3.33 o 
   6  -3  12        7.96       -4.71      4.71 o 
   7  -3  12        1.64        3.03      3.81 o 
   8  -3  12       20.30       24.37      5.70 o 
   9  -3  12        7.72       23.90      8.75 o 
  -8  -2  12        3.43        5.55      5.05 o 
  -7  -2  12        1.01       -2.24      3.92 o 
  -6  -2  12       36.64       38.73      4.66 o 
  -5  -2  12       25.40       20.90      3.80 o 
  -4  -2  12        0.56        3.97      2.90 o 
  -3  -2  12       96.44       98.04      5.38 o 
  -2  -2  12       19.40       18.05      3.03 o 
  -1  -2  12      120.19      121.03      5.63 o 
   0  -2  12        0.33        0.07      2.68 o 
   1  -2  12       80.38       64.11      4.38 o 
   2  -2  12      148.23      141.25      7.61 o 
   3  -2  12        0.92        5.39      3.81 o 
   4  -2  12     1778.40     1695.96     35.11 o 
   5  -2  12      157.29      138.60      9.04 o 
   6  -2  12      177.46      192.35     10.23 o 
   7  -2  12       45.25       38.50      6.04 o 
   8  -2  12       11.58        4.92      4.26 o 
   9  -2  12        0.28        1.10      4.64 o 
  -8  -1  12        0.95        0.43      4.38 o 
  -7  -1  12        1.98        4.45      3.37 o 
  -6  -1  12      179.95      184.48     14.52 o 
  -5  -1  12       99.15       99.83      8.13 o 
  -4  -1  12       59.30       34.98      4.07 o 
  -3  -1  12       36.47       27.46      2.68 o 
  -2  -1  12       94.75       97.35      4.35 o 
  -1  -1  12       73.53       75.72      5.05 o 
   0  -1  12     2129.84     2035.58     28.17 o 
   1  -1  12      154.52      126.83      7.37 o 
   2  -1  12      131.59      132.43      7.26 o 
   3  -1  12       25.23       16.49      3.68 o 
   4  -1  12      108.93       93.74      7.26 o 
   5  -1  12      288.88      287.06     21.21 o 
   6  -1  12       84.40       82.95     15.99 o 
   7  -1  12        4.77       -1.35      4.05 o 
   8  -1  12       33.87       41.59      6.43 o 
   9  -1  12       17.53       18.02      8.25 o 
  -8   0  12        0.08       -3.76      3.76 o 
  -7   0  12        8.33       13.11      3.86 o 
  -6   0  12        1.71        5.84      3.43 o 
  -5   0  12       15.25       16.19      3.62 o 
  -4   0  12      271.55      244.75      7.26 o 
  -3   0  12        0.27        0.47      1.96 o 
  -2   0  12      433.97      429.25      9.60 o 
  -1   0  12     2116.99     2027.25     32.38 o 
   0   0  12      218.22      215.13      7.32 o 
   1   0  12       12.00        5.13      2.76 o 
   2   0  12      464.63      466.08     25.58 o 
   3   0  12      311.65      319.58     11.19 o 
   4   0  12       91.74       69.00      6.90 o 
   5   0  12      542.94      526.58     15.95 o 
   6   0  12      256.02      265.21     11.43 o 
   7   0  12       10.51       12.17      4.40 o 
   8   0  12       27.99       27.02      6.07 o 
   9   0  12        2.12       -5.76      6.06 o 
  -8   1  12       39.52       43.10      5.76 o 
  -7   1  12       20.02       25.88      4.66 o 
  -6   1  12       26.46       30.30      4.58 o 
  -5   1  12       61.03       48.82      4.98 o 
  -4   1  12      273.95      281.09      8.91 o 
  -3   1  12       28.34       19.48      2.77 o 
  -2   1  12       76.11       78.09      4.71 o 
  -1   1  12      380.55      373.21      9.08 o 
   0   1  12       31.21       33.22      3.18 o 
   1   1  12      148.53      124.97      5.56 o 
   2   1  12       22.31       23.04      3.30 o 
   3   1  12       63.34       60.06      5.98 o 
   4   1  12       51.99       45.24      5.08 o 
   5   1  12      196.15      193.97     15.15 o 
   6   1  12       93.44       90.71      7.50 o 
   7   1  12       16.28       21.60      4.88 o 
   8   1  12        0.31       -3.68      3.68 o 
   9   1  12       59.37       59.08      7.73 o 
  -8   2  12        1.08       -0.19      5.52 o 
  -7   2  12       26.53       22.56      4.61 o 
  -6   2  12        9.47        4.38      3.39 o 
  -5   2  12       63.15       64.28      5.73 o 
  -4   2  12      594.76      560.49     13.47 o 
  -3   2  12      824.13      789.75     14.42 o 
  -2   2  12       89.89       78.89      5.70 o 
  -1   2  12      370.52      336.05      9.04 o 
   0   2  12     1418.65     1370.32     22.24 o 
   1   2  12      437.48      436.38     10.75 o 
   2   2  12       28.41       33.31      3.55 o 
   3   2  12       76.75       67.09      4.73 o 
   4   2  12        3.45        2.16      2.83 o 
   5   2  12      144.93      155.50     15.65 o 
   6   2  12        0.12        0.34      3.09 o 
   7   2  12       16.15       14.13      4.36 o 
   8   2  12       10.72        5.91      4.16 o 
   9   2  12        5.55        5.86      4.64 o 
  -7   3  12       27.94       32.76      5.20 o 
  -6   3  12       28.28       35.91      4.89 o 
  -5   3  12        0.03       -0.26      2.44 o 
  -4   3  12       63.56       48.11      4.76 o 
  -3   3  12        0.01       -1.69      2.03 o 
  -2   3  12       59.12       53.77      3.61 o 
  -1   3  12       22.23       14.29      2.09 o 
   0   3  12      209.68      196.90      5.63 o 
   1   3  12        7.43        2.35      2.24 o 
   2   3  12      714.08      739.75     15.01 o 
   3   3  12        2.55        1.60      2.18 o 
   4   3  12        6.07        6.12      2.65 o 
   5   3  12        1.13        8.39      3.45 o 
   6   3  12        0.41        1.01      3.09 o 
   7   3  12        0.00        1.01      3.33 o 
   8   3  12       28.97       19.33      4.84 o 
   9   3  12       28.77       38.73      8.92 o 
  -7   4  12       19.55       28.69      7.36 o 
  -6   4  12       37.56       48.20      5.62 o 
  -5   4  12       45.19       42.47      4.19 o 
  -4   4  12       17.90       34.68      4.13 o 
  -3   4  12      292.23      250.14      8.31 o 
  -2   4  12      183.61      190.25      5.86 o 
  -1   4  12        0.00        0.11      1.80 o 
   0   4  12      897.94      914.08     12.68 o 
   1   4  12      347.67      316.13      7.94 o 
   2   4  12        0.03       -0.15      2.01 o 
   3   4  12       56.45       56.20      4.52 o 
   4   4  12      798.63      839.34     17.05 o 
   5   4  12       73.55       67.94      6.56 o 
   6   4  12       45.70       45.90      7.57 o 
   7   4  12       26.76       25.91      5.00 o 
   8   4  12        8.00        9.75      4.40 o 
   9   4  12        1.95       -4.49      7.24 o 
  -7   5  12        5.15        3.32      3.96 o 
  -6   5  12        7.99        4.38      3.50 o 
  -5   5  12       67.81       69.07      5.16 o 
  -4   5  12       26.49       27.65      3.95 o 
  -3   5  12       47.83       32.36      4.06 o 
  -2   5  12      194.97      196.55      5.97 o 
  -1   5  12      107.38      106.91      4.77 o 
   0   5  12       18.85       22.25      2.45 o 
   1   5  12        4.85        1.54      3.84 o 
   2   5  12        1.31        0.58      1.91 o 
   3   5  12      127.93      113.52      5.32 o 
   4   5  12       20.45       14.99      3.74 o 
   5   5  12       47.38       46.68      4.20 o 
   6   5  12        3.12        6.35      6.56 o 
   7   5  12        3.04       -3.87      4.21 o 
   8   5  12       44.47       51.17     10.10 o 
   9   5  12       30.62       37.70     10.10 o 
  -6   6  12       16.67       21.94      6.07 o 
  -5   6  12        5.69        6.20      3.12 o 
  -4   6  12        5.99        5.07      3.50 o 
  -3   6  12        8.51        4.68      3.69 o 
  -2   6  12      152.14      145.01      5.98 o 
  -1   6  12       79.82       89.72      4.45 o 
   0   6  12     1049.63     1010.39     13.70 o 
   1   6  12      375.73      370.53      8.68 o 
   2   6  12      437.09      458.69      9.79 o 
   3   6  12        2.69        2.81      2.17 o 
   4   6  12      160.44      167.29      7.77 o 
   5   6  12      170.41      164.57      6.58 o 
   6   6  12      388.66      426.93     18.01 o 
   7   6  12        9.97       12.38      5.11 o 
   8   6  12        9.23        4.56      5.01 o 
  -6   7  12       60.81       69.58      6.98 o 
  -5   7  12       76.69       68.15      6.57 o 
  -4   7  12      254.56      271.34     10.66 o 
  -3   7  12       54.99       56.24      5.37 o 
  -2   7  12        0.06       -2.33      2.60 o 
  -1   7  12      104.88      107.56      6.94 o 
   0   7  12        0.01        1.05      2.04 o 
   1   7  12       88.87       96.16      6.15 o 
   2   7  12        0.07       -2.40      2.40 o 
   3   7  12        0.09       -2.96      2.96 o 
   4   7  12      143.22      150.97      7.67 o 
   5   7  12      236.51      271.99     20.95 o 
   6   7  12       19.58       16.49      5.17 o 
   7   7  12        1.26        4.19      4.69 o 
   8   7  12        1.71        5.90      4.98 o 
  -5   8  12       45.59       44.93      6.11 o 
  -4   8  12      114.38      121.63      8.36 o 
  -3   8  12        2.66        0.70      3.89 o 
  -2   8  12       14.53       11.99      3.60 o 
  -1   8  12      172.55      180.15      6.93 o 
   0   8  12      131.11      115.31      5.82 o 
   1   8  12      358.16      390.50     11.47 o 
   2   8  12       65.17       63.00      5.28 o 
   3   8  12       71.95       71.02      6.27 o 
   4   8  12        0.87        1.88      2.97 o 
   5   8  12      121.24      126.68      7.69 o 
   6   8  12       25.87       16.77      5.16 o 
   7   8  12        0.00        3.15      4.74 o 
   8   8  12        1.60        4.45      5.11 o 
  -5   9  12        0.08        0.13      4.01 o 
  -4   9  12       61.03       68.00      6.90 o 
  -3   9  12       23.67       26.91      4.58 o 
  -2   9  12        6.31        4.05      3.23 o 
  -1   9  12       22.45       25.00      4.24 o 
   0   9  12       40.91       31.47      3.59 o 
   1   9  12       18.89       14.85      3.59 o 
   2   9  12       52.09       53.64      5.13 o 
   3   9  12      108.75      135.30      7.53 o 
   4   9  12        6.19        3.38      3.10 o 
   5   9  12       46.37       48.05      9.02 o 
   6   9  12        9.74        5.86      3.80 o 
   7   9  12        0.32       -1.85      8.92 o 
  -4  10  12       73.15       81.49      7.66 o 
  -3  10  12       34.61       26.23      4.30 o 
  -2  10  12       31.87       30.17      4.78 o 
  -1  10  12       21.72       13.94      3.67 o 
   0  10  12       17.25       15.23      3.22 o 
   1  10  12        0.30        1.92      2.92 o 
   2  10  12       19.45       21.93      3.96 o 
   3  10  12       52.42       45.04      5.05 o 
   4  10  12       71.73       88.81      9.90 o 
   5  10  12       45.15       43.61      5.32 o 
   6  10  12        6.28        2.85      3.57 o 
  -3  11  12        3.86       -1.24      4.47 o 
  -2  11  12        9.08        4.73      3.70 o 
  -1  11  12       13.62       18.58      4.04 o 
   0  11  12       20.83       15.00      5.34 o 
   1  11  12       36.27       36.21      4.60 o 
   2  11  12        1.63        0.19      3.77 o 
   3  11  12        1.77        5.15      4.28 o 
   4  11  12        0.28       -3.67      4.71 o 
   5  11  12        6.81        3.62     11.78 o 
  -1  12  12        1.31        0.79      7.24 o 
   0  12  12       95.00       98.27     12.79 o 
   1  12  12       12.33       10.56      4.92 o 
   2  12  12        5.02        3.11      5.05 o 
   3  12  12        4.59        0.93      4.33 o 
   4  12  12       39.08       46.69      7.03 o 
  -2 -11  13       63.84       66.65     10.77 o 
  -1 -11  13        5.01       -0.34      6.06 o 
   0 -11  13        8.49        3.03      6.06 o 
   1 -11  13       22.27       30.97      8.75 o 
   2 -11  13        0.12       -5.05      5.05 o 
  -4 -10  13        0.16        2.02      5.72 o 
  -3 -10  13       20.10       16.16      7.41 o 
  -2 -10  13       35.33       38.38      8.75 o 
  -1 -10  13      124.16      130.61     13.47 o 
   0 -10  13        0.01       11.78      6.40 o 
   1 -10  13        5.51        0.67      5.72 o 
   2 -10  13       17.02        7.74      6.73 o 
   3 -10  13       92.19       89.88     12.46 o 
   4 -10  13       67.16       70.69     11.78 o 
  -5  -9  13       14.46       23.56      8.08 o 
  -4  -9  13       35.44       38.04      8.75 o 
  -3  -9  13       12.71       14.47      7.07 o 
  -2  -9  13       50.78       66.65     10.10 o 
  -1  -9  13      126.10      119.17     12.79 o 
   0  -9  13      100.63      103.34     11.78 o 
   1  -9  13       47.20       51.50      9.09 o 
   2  -9  13       18.06       20.53      7.74 o 
   3  -9  13       38.22       54.20      9.76 o 
   4  -9  13       23.66       15.82      7.41 o 
   5  -9  13       25.99       32.65      9.43 o 
  -5  -8  13        3.11        1.35      6.06 o 
  -4  -8  13       44.82       46.45      9.09 o 
  -3  -8  13       12.88        6.40      5.72 o 
  -2  -8  13       32.24       41.40      8.08 o 
   0  -8  13       78.18       80.79     10.44 o 
   1  -8  13       32.28       24.24      7.41 o 
   2  -8  13      115.18      132.63     13.13 o 
   3  -8  13      179.84      250.79     16.83 o 
   4  -8  13        9.85       12.46      6.06 o 
   6  -8  13        7.44       11.45      7.74 o 
  -6  -7  13       23.94       27.94      8.75 o 
  -5  -7  13       14.54       17.50      7.41 o 
  -4  -7  13        4.22       10.44      6.40 o 
  -3  -7  13       15.56       13.47      6.40 o 
  -2  -7  13       15.09       10.44      5.72 o 
  -1  -7  13       23.81       26.59      6.73 o 
   0  -7  13        1.82        7.07      5.05 o 
   1  -7  13      110.95      108.65      8.92 o 
   2  -7  13       53.63       73.38     10.10 o 
   3  -7  13       16.44       25.25      7.07 o 
   4  -7  13        0.03       -0.34      5.39 o 
   5  -7  13        2.75        3.70      6.06 o 
   6  -7  13        5.52        6.06      5.72 o 
  -7  -6  13        1.55       -3.70      6.06 o 
  -6  -6  13       18.36        7.07      6.06 o 
  -5  -6  13       25.80       27.27      8.08 o 
  -4  -6  13        4.31       -2.85      2.99 o 
  -3  -6  13        3.87        2.74      3.07 o 
  -2  -6  13        1.52        1.44      2.91 o 
  -1  -6  13       25.76       29.74      7.01 o 
   0  -6  13      207.34      214.24      7.28 o 
   1  -6  13       46.32       44.12      5.32 o 
   2  -6  13      319.19      330.01     11.98 o 
   3  -6  13        9.42       10.31      4.04 o 
   4  -6  13       84.24       99.67      7.84 o 
   5  -6  13        5.30        3.86      4.26 o 
   6  -6  13       34.43       31.24      6.40 o 
   7  -6  13        2.85       -2.02      5.72 o 
  -7  -5  13       61.21       55.54     10.77 o 
  -6  -5  13       15.65        6.67      4.71 o 
  -5  -5  13       28.27       34.67      5.46 o 
  -4  -5  13       59.51       51.35      5.95 o 
  -3  -5  13      139.78      166.59      8.77 o 
  -2  -5  13       54.81       51.08      4.59 o 
  -1  -5  13        6.19        3.51      2.32 o 
   0  -5  13        5.23        6.72      4.37 o 
   1  -5  13      178.68      163.95      9.28 o 
   2  -5  13        8.03        4.39      2.42 o 
   3  -5  13      258.05      240.81     21.71 o 
   4  -5  13        6.94        8.11      6.06 o 
   5  -5  13       11.78       12.91      4.16 o 
   6  -5  13       22.26       17.27      4.93 o 
   7  -5  13       10.45        9.46      4.64 o 
  -7  -4  13       38.44       53.05     12.98 o 
  -6  -4  13        9.73        7.21      3.43 o 
  -5  -4  13        0.21       -2.54      2.65 o 
  -4  -4  13       74.07       59.77      8.92 o 
  -3  -4  13      271.60      274.77     12.24 o 
  -2  -4  13      233.11      220.32      7.83 o 
  -1  -4  13       40.95       58.60      5.64 o 
   0  -4  13       52.86       60.10      5.12 o 
   1  -4  13       97.03      100.24      5.72 o 
   2  -4  13        1.42       -1.04      1.97 o 
   3  -4  13      118.52      107.80      7.84 o 
   4  -4  13      306.60      352.26     20.20 o 
   5  -4  13        0.56       -0.50      3.09 o 
   6  -4  13       40.53       53.52      9.43 o 
   7  -4  13        3.83        5.47      4.40 o 
   8  -4  13        3.23       -2.54      4.21 o 
  -7  -3  13       36.92       32.29      6.07 o 
  -6  -3  13      161.82      148.19     10.47 o 
  -5  -3  13       66.09       61.74      5.56 o 
  -4  -3  13       38.17       18.70      5.04 o 
  -3  -3  13       10.16        5.45      2.82 o 
  -2  -3  13      196.61      213.08      7.77 o 
  -1  -3  13      127.39      131.11      8.45 o 
   0  -3  13        5.00        3.80      2.25 o 
   1  -3  13      125.83      134.04      7.92 o 
   2  -3  13      690.02      636.06     17.49 o 
   3  -3  13      107.46       88.96     14.31 o 
   4  -3  13      204.84      185.26      9.27 o 
   5  -3  13       81.43       78.10      7.47 o 
   6  -3  13        2.15        2.19      3.33 o 
   7  -3  13       61.56       63.00      7.37 o 
   8  -3  13       41.77       45.64      6.90 o 
  -7  -2  13        3.91       12.50      4.84 o 
  -6  -2  13       10.13       16.12      9.43 o 
  -5  -2  13       19.83       13.56      3.75 o 
  -4  -2  13        4.63        3.03      2.92 o 
  -3  -2  13      310.20      287.80      9.19 o 
  -2  -2  13      310.05      295.75      9.13 o 
  -1  -2  13      186.32      173.11      9.70 o 
   0  -2  13       44.45       38.18      3.86 o 
   1  -2  13      164.44      165.71      9.30 o 
   2  -2  13       11.66        3.03      3.55 o 
   3  -2  13      755.43      797.57     20.70 o 
   4  -2  13       31.03       33.43      5.89 o 
   5  -2  13       33.20       46.04      6.56 o 
   6  -2  13        0.09        6.14      4.26 o 
   7  -2  13       19.87       14.26      4.74 o 
   8  -2  13        0.54        6.76      4.64 o 
  -7  -1  13       55.10       52.71      8.75 o 
  -6  -1  13      114.74      157.51      8.32 o 
  -5  -1  13        0.00        2.72      3.15 o 
  -4  -1  13      246.97      268.81     29.45 o 
  -3  -1  13       52.66       38.67      3.46 o 
  -2  -1  13        2.93        1.57      2.05 o 
  -1  -1  13      272.11      271.72      8.67 o 
   0  -1  13        9.84       14.36      2.85 o 
   1  -1  13       77.75       73.25      6.70 o 
   2  -1  13       91.08       94.32      7.26 o 
   3  -1  13       48.54       47.25      6.23 o 
   4  -1  13       83.19       70.02      6.89 o 
   5  -1  13       43.72       53.24      6.41 o 
   6  -1  13       27.98       28.27      5.24 o 
   7  -1  13       63.06       57.33      8.92 o 
   8  -1  13        6.52        0.36      4.40 o 
   9  -1  13       21.83       30.98      6.54 o 
  -7   0  13        6.63        2.76      3.43 o 
  -6   0  13       11.39       10.24      3.68 o 
  -5   0  13       60.32       57.61      7.69 o 
  -4   0  13       30.94       25.07      4.88 o 
  -3   0  13      108.10      110.08      5.57 o 
  -2   0  13        4.49        6.93      2.14 o 
  -1   0  13      222.11      199.49      7.45 o 
   0   0  13      218.68      230.41      7.83 o 
   1   0  13      220.43      223.87      9.28 o 
   2   0  13      682.01      673.14     17.85 o 
   3   0  13      369.48      358.04     12.37 o 
   4   0  13       72.10       83.17      7.14 o 
   5   0  13       46.49       49.49      6.07 o 
   6   0  13      247.36      260.67     21.54 o 
   7   0  13        3.16        1.21      4.04 o 
   8   0  13       21.42       17.48      5.59 o 
   9   0  13        0.00        7.35      4.88 o 
  -7   1  13       55.88       51.60      5.94 o 
  -6   1  13       42.60       37.95      7.24 o 
  -5   1  13        5.09       13.09      3.68 o 
  -4   1  13       19.36       25.85      3.95 o 
  -3   1  13       98.33      106.66      5.55 o 
  -2   1  13       34.82       33.88      3.21 o 
  -1   1  13      185.33      179.41      6.16 o 
   0   1  13      469.39      434.23     11.13 o 
   1   1  13      370.01      355.97     13.61 o 
   2   1  13       10.24       10.63      4.04 o 
   3   1  13        1.05       -1.59      5.22 o 
   4   1  13       29.28       18.18      4.21 o 
   5   1  13       10.65       11.80      4.88 o 
   6   1  13       81.70       97.97     11.45 o 
   7   1  13       33.96       41.21      6.19 o 
   8   1  13       69.67       52.55      7.26 o 
   9   1  13        0.38       -2.36      4.36 o 
  -7   2  13        1.65       -1.38      3.36 o 
  -6   2  13        0.04       -2.46      2.98 o 
  -5   2  13        0.25       -2.64      2.86 o 
  -4   2  13        0.98        4.85      2.88 o 
  -3   2  13       35.41       47.94      7.11 o 
  -2   2  13      417.91      388.35      9.45 o 
  -1   2  13      266.25      261.72      6.68 o 
   0   2  13       28.82       25.41      2.79 o 
   1   2  13     1137.43     1136.29     20.97 o 
   2   2  13      586.79      574.63     13.19 o 
   3   2  13      206.91      200.09      9.16 o 
   4   2  13      347.42      355.41     15.15 o 
   5   2  13        0.93       -0.61      2.97 o 
   6   2  13        7.53        6.73      3.79 o 
   7   2  13       20.64       30.66      5.35 o 
   8   2  13       18.13       21.91      7.41 o 
   9   2  13        1.07        3.37      4.88 o 
  -7   3  13       61.15       81.33      7.10 o 
  -6   3  13       95.95      109.31      7.83 o 
  -5   3  13      152.38      161.56      8.79 o 
  -4   3  13       35.23       51.53      4.96 o 
  -3   3  13        5.38        0.77      2.65 o 
  -2   3  13       47.35       56.01      5.10 o 
  -1   3  13       68.20       66.06      3.54 o 
   0   3  13       76.17       64.44      4.26 o 
   1   3  13      269.11      232.35      7.16 o 
   2   3  13     1479.95     1427.77     26.61 o 
   3   3  13     1148.54     1086.86     20.57 o 
   4   3  13       26.38       33.68      4.84 o 
   5   3  13        0.54       -1.45      2.97 o 
   6   3  13        4.17       -1.78      2.97 o 
   7   3  13       31.86       36.47      5.71 o 
   8   3  13       19.18       12.29      4.76 o 
   9   3  13        1.58        4.45      4.60 o 
  -7   4  13       50.70       55.66      6.40 o 
  -6   4  13       43.52       38.19      5.20 o 
  -5   4  13       34.66       24.77      3.74 o 
  -4   4  13       23.92       20.50      3.74 o 
  -3   4  13       74.97       75.38      5.67 o 
  -2   4  13      636.64      652.87     14.78 o 
  -1   4  13      124.28      110.03      4.43 o 
   0   4  13      243.19      245.52      6.59 o 
   1   4  13        0.19       -1.86      1.86 o 
   2   4  13        4.12        4.25      2.45 o 
   3   4  13      227.30      240.86      9.72 o 
   4   4  13        2.78        1.58      3.21 o 
   5   4  13       27.14       25.80      4.74 o 
   6   4  13        0.63        3.61      3.55 o 
   7   4  13        1.00       -5.34      5.55 o 
   8   4  13        0.98        1.85      4.05 o 
   9   4  13       10.85        6.33      4.88 o 
  -6   5  13       94.48      121.91      8.31 o 
  -5   5  13       19.16       13.51      3.51 o 
  -4   5  13       20.75       20.27      3.78 o 
  -3   5  13       23.49       16.75      4.35 o 
  -2   5  13        2.82        4.25      2.82 o 
  -1   5  13       16.98       14.44      2.20 o 
   0   5  13      344.20      345.93      7.23 o 
   1   5  13       75.97       79.16      4.74 o 
   2   5  13       61.31       44.05      5.34 o 
   3   5  13      680.54      687.18     13.38 o 
   4   5  13      395.12      373.13     12.78 o 
   5   5  13       56.04       68.58     11.40 o 
   6   5  13        0.00       -1.31      3.15 o 
   7   5  13       23.95       16.74      4.85 o 
   8   5  13       34.75       36.36      9.09 o 
  -6   6  13       27.36       34.38      7.12 o 
  -5   6  13       21.40       18.90      4.50 o 
  -4   6  13        0.19        0.34      2.72 o 
  -3   6  13      110.22      102.98      6.56 o 
  -2   6  13        0.38        1.76      2.43 o 
  -1   6  13      122.27      102.52      5.48 o 
   0   6  13       47.94       43.67      3.40 o 
   1   6  13        5.53        7.28      2.45 o 
   2   6  13       30.56       32.21      3.67 o 
   3   6  13       44.73       47.05      3.84 o 
   4   6  13        0.74        0.79      2.29 o 
   5   6  13       12.68        4.72      4.88 o 
   6   6  13      240.84      296.90     35.35 o 
   7   6  13        2.52       -2.67      4.60 o 
   8   6  13        0.20        3.40      5.17 o 
  -5   7  13       10.29        6.25      4.04 o 
  -4   7  13        0.07       -1.47      3.96 o 
  -3   7  13       64.20       69.40      8.75 o 
  -2   7  13       17.28       19.03      4.07 o 
  -1   7  13        5.83       14.36      3.65 o 
   0   7  13       79.94       68.51      4.84 o 
   1   7  13      105.42       97.96      6.50 o 
   2   7  13       25.17       20.22      3.65 o 
   3   7  13        8.10        1.42      2.88 o 
   4   7  13      108.13      105.34      7.06 o 
   5   7  13       25.87       23.73      4.38 o 
   6   7  13      111.35      150.93     22.22 o 
   7   7  13        3.86        5.13      5.11 o 
   8   7  13      112.73      125.25     11.12 o 
  -5   8  13       19.16       19.49      5.15 o 
  -4   8  13       20.20       29.21      5.25 o 
  -3   8  13       31.42       23.61      5.83 o 
  -2   8  13       39.17       39.27      4.96 o 
  -1   8  13      250.94      256.22     18.82 o 
   0   8  13       28.14       38.91      4.23 o 
   1   8  13      206.04      202.65      8.70 o 
   2   8  13      448.28      479.52     13.20 o 
   3   8  13       52.86       58.36      7.41 o 
   4   8  13       33.76       32.99      5.71 o 
   5   8  13        6.90        8.53      4.18 o 
   6   8  13        8.52       10.30      5.39 o 
   7   8  13       28.63       24.16     10.60 o 
  -4   9  13        5.56        5.70      4.60 o 
  -3   9  13       31.15       24.17      5.89 o 
  -2   9  13        0.99       -2.62      3.06 o 
  -1   9  13        9.46        9.59      3.55 o 
   0   9  13      131.90      143.26      6.86 o 
   1   9  13       33.18       42.76      5.00 o 
   2   9  13       83.76       95.18      7.72 o 
   3   9  13        5.86        5.49      3.91 o 
   4   9  13       51.12       55.03      6.31 o 
   5   9  13        0.76        2.41      3.40 o 
   6   9  13       34.64       38.11      7.41 o 
   7   9  13       33.32       44.32      7.52 o 
  -3  10  13       36.74       31.35      6.71 o 
  -2  10  13      131.33      175.57      9.35 o 
  -1  10  13      199.75      189.25      9.19 o 
   0  10  13      113.16      114.08      7.86 o 
   1  10  13        4.24        2.60      3.43 o 
   2  10  13      104.42      104.39      7.07 o 
   3  10  13      106.74      101.60      7.18 o 
   4  10  13        7.33        9.85      3.93 o 
   5  10  13        1.90        3.67      3.70 o 
   6  10  13        0.20       -1.48      4.60 o 
  -2  11  13        8.74        3.91      4.06 o 
  -1  11  13       59.95       68.78      6.39 o 
   0  11  13        2.85        2.81      2.79 o 
   1  11  13       23.85       26.05      4.49 o 
   2  11  13       48.33       55.26      6.18 o 
   3  11  13       34.51       44.21      5.17 o 
   4  11  13        9.85       10.22      3.87 o 
   5  11  13        2.33        1.04      6.23 o 
   0  12  13       53.66       53.12      7.43 o 
   1  12  13        4.87       13.30      5.48 o 
   2  12  13        1.02       -0.47      4.23 o 
   3  12  13       22.43       26.92      6.22 o 
  -3 -10  14       14.49        5.05      6.40 o 
  -2 -10  14        2.39        6.40      6.40 o 
  -1 -10  14        0.64        2.69      6.06 o 
   0 -10  14       42.08       41.40      9.09 o 
   1 -10  14       40.90       48.14      9.76 o 
   2 -10  14        1.18       -3.37      6.06 o 
   3 -10  14        6.06       -0.34      6.40 o 
  -4  -9  14       16.72       16.83      7.74 o 
  -3  -9  14       39.80       65.31     10.77 o 
  -2  -9  14       14.03       15.15      7.07 o 
  -1  -9  14       33.88       37.03      8.75 o 
   0  -9  14       19.37       10.10      6.73 o 
   1  -9  14        0.20        0.00      5.72 o 
   2  -9  14       33.58       39.05      8.75 o 
   3  -9  14        0.27        4.38      6.06 o 
   4  -9  14        2.32       -3.37      6.40 o 
  -5  -8  14        8.61       11.45      7.41 o 
  -4  -8  14       24.28       13.13      7.07 o 
  -3  -8  14        5.11       -3.37      5.39 o 
  -2  -8  14        6.38        2.36      5.72 o 
  -1  -8  14        8.38        5.05      6.06 o 
   0  -8  14       99.81       96.27     12.12 o 
   1  -8  14      234.75      228.91     16.16 o 
   2  -8  14      141.97      189.52     15.15 o 
   3  -8  14        6.68       11.11      6.40 o 
   4  -8  14        0.35        4.04      5.72 o 
   5  -8  14       32.83       49.15     10.77 o 
  -5  -7  14        0.00       -3.37      5.39 o 
  -4  -7  14      155.34      200.63     15.48 o 
  -3  -7  14       33.28       27.60      7.74 o 
  -2  -7  14       15.04       12.79      6.06 o 
  -1  -7  14       79.57       65.98      9.76 o 
   0  -7  14        4.82       -2.02      5.05 o 
   1  -7  14       23.39       25.92      7.07 o 
   2  -7  14       65.76       56.22      9.43 o 
   3  -7  14       46.43       45.11      9.09 o 
   4  -7  14       27.55       25.92      7.41 o 
   5  -7  14        6.89        7.07      6.40 o 
   6  -7  14        1.68        7.41      6.73 o 
  -6  -6  14       41.60       44.43     10.10 o 
  -5  -6  14       13.47       11.11      6.40 o 
  -4  -6  14       42.16       53.22      6.41 o 
  -3  -6  14        0.93       -3.09      3.09 o 
  -2  -6  14      183.82      190.25      9.51 o 
  -1  -6  14        1.29        2.54      3.07 o 
   0  -6  14        3.38        7.74      5.05 o 
   1  -6  14       76.09       71.00      7.24 o 
   2  -6  14       74.47       87.19     13.47 o 
   3  -6  14        8.41       14.24      4.26 o 
   4  -6  14        2.02       -4.71      5.72 o 
   5  -6  14      129.55      125.21     19.02 o 
   6  -6  14        2.11        3.37      4.05 o 
  -6  -5  14        0.17        1.35      4.28 o 
  -5  -5  14       10.07       12.46      4.52 o 
  -4  -5  14       45.06       52.29      6.28 o 
  -3  -5  14        5.00        6.71      3.79 o 
  -2  -5  14        0.39        3.92      2.71 o 
  -1  -5  14       19.97       23.77      3.55 o 
   0  -5  14      163.04      180.91      7.01 o 
   1  -5  14        5.48        3.36      2.51 o 
   2  -5  14       94.65       85.63      7.09 o 
   3  -5  14       41.13       41.35      5.47 o 
   4  -5  14       44.96       46.49      6.07 o 
   5  -5  14        0.13       -2.86      3.57 o 
   6  -5  14        2.64       -1.92      3.92 o 
   7  -5  14        0.42        1.04      5.22 o 
  -7  -4  14       46.19       46.31      6.39 o 
  -6  -4  14       40.73       39.16      5.03 o 
  -5  -4  14        0.16        4.94      3.92 o 
  -4  -4  14       14.05        5.67      3.92 o 
  -3  -4  14       28.35       29.84      4.13 o 
  -2  -4  14        2.97        1.38      2.48 o 
  -1  -4  14       43.22       48.07      5.09 o 
   0  -4  14        2.89        5.95      2.56 o 
   1  -4  14        3.91       12.02      3.59 o 
   2  -4  14       11.19       13.20      2.88 o 
   3  -4  14       19.30       19.41      4.40 o 
   4  -4  14      137.93      167.35      9.77 o 
   5  -4  14       20.66       18.87      4.88 o 
   6  -4  14      114.18      110.83     19.36 o 
   7  -4  14       15.99       17.05      8.58 o 
  -7  -3  14        1.95        3.65      4.88 o 
  -6  -3  14       26.95       27.23      4.85 o 
  -5  -3  14      272.36      318.52     10.88 o 
  -4  -3  14        2.74       -0.82      4.04 o 
  -3  -3  14      141.64      160.64      8.24 o 
  -2  -3  14        0.30        0.22      2.33 o 
  -1  -3  14        0.05       -2.00      2.00 o 
   0  -3  14       63.23       61.11      6.87 o 
   1  -3  14      170.55      174.16      6.96 o 
   2  -3  14      240.93      236.85      8.14 o 
   3  -3  14       22.03       14.64      4.28 o 
   4  -3  14      121.14      100.13      7.97 o 
   5  -3  14       14.28       10.71      4.16 o 
   6  -3  14       42.93       59.66      6.99 o 
   7  -3  14        6.98       17.03      5.22 o 
   8  -3  14        0.48        1.94      5.89 o 
  -7  -2  14        0.08       -0.89      4.50 o 
  -6  -2  14        5.81        2.10      4.40 o 
  -5  -2  14       74.43       75.65      5.29 o 
  -4  -2  14       13.58        6.39      3.34 o 
  -3  -2  14      110.06      106.87      8.21 o 
  -2  -2  14      106.55      120.63      6.87 o 
  -1  -2  14        2.29        1.12      2.53 o 
   0  -2  14      475.87      474.20     16.08 o 
   1  -2  14       95.36      122.50      6.51 o 
   2  -2  14       87.34      104.35      7.97 o 
   3  -2  14       48.14       56.47      6.43 o 
   4  -2  14       78.60       71.98      7.14 o 
   5  -2  14       10.94       22.28      5.11 o 
   6  -2  14      166.05      193.32     14.47 o 
   7  -2  14        2.15        1.94      4.26 o 
   8  -2  14        0.46        3.66      4.64 o 
  -7  -1  14       11.09       23.66      5.94 o 
  -6  -1  14       62.10       93.68      7.05 o 
  -5  -1  14      131.97      131.71     11.40 o 
  -4  -1  14      192.74      214.11     13.65 o 
  -3  -1  14      453.77      441.38     12.34 o 
  -2  -1  14        9.85        9.14      2.59 o 
  -1  -1  14        4.14        5.03      2.62 o 
   0  -1  14       50.78       50.03      4.63 o 
   1  -1  14       94.61       91.75      6.78 o 
   2  -1  14        5.89        6.53      5.55 o 
   3  -1  14       31.02       27.08      4.88 o 
   4  -1  14       17.41       11.48      5.72 o 
   5  -1  14       26.32       29.01      5.35 o 
   6  -1  14       61.72       70.85      7.50 o 
   7  -1  14        0.65       -1.73      5.72 o 
   8  -1  14        0.31        4.27      4.50 o 
  -7   0  14        7.81       12.19      6.33 o 
  -6   0  14        9.12        5.51      3.56 o 
  -5   0  14       18.10       22.18      4.20 o 
  -4   0  14      157.60      167.07     20.03 o 
  -3   0  14       19.27       15.45      3.10 o 
  -2   0  14      265.76      254.86     12.84 o 
  -1   0  14       69.71       61.81      5.34 o 
   0   0  14       12.47       20.35      3.30 o 
   1   0  14       48.77       47.21      4.54 o 
   2   0  14       40.20       38.23     10.44 o 
   3   0  14        0.57       -2.86      3.21 o 
   4   0  14       64.00       49.85      6.18 o 
   5   0  14      193.37      178.30      9.76 o 
   6   0  14       26.32       30.88      7.41 o 
   7   0  14        0.90        1.08      3.92 o 
   8   0  14        1.47        1.14      4.12 o 
  -7   1  14       17.20       17.61      4.69 o 
  -6   1  14        1.09        0.45      3.41 o 
  -5   1  14        8.81        7.31      3.36 o 
  -4   1  14      177.04      190.47     10.23 o 
  -3   1  14        2.61        5.33      3.04 o 
  -2   1  14       54.21       41.26      3.43 o 
  -1   1  14        7.58       11.80      2.64 o 
   0   1  14       10.61       20.91      3.43 o 
   1   1  14      100.69       93.53     19.86 o 
   2   1  14       72.43       58.79      7.57 o 
   3   1  14        7.80        6.59      3.31 o 
   4   1  14       19.43        6.73      3.57 o 
   5   1  14       39.16       37.71      5.71 o 
   6   1  14        0.12       -0.67      3.81 o 
   7   1  14       54.26       61.59      7.26 o 
   8   1  14       65.27       72.39      8.33 o 
  -7   2  14        2.76        3.38      3.88 o 
  -6   2  14       17.64       21.38      5.59 o 
  -5   2  14       20.05       13.13      3.89 o 
  -4   2  14       67.28       82.45     11.18 o 
  -3   2  14      125.43      121.42      7.05 o 
  -2   2  14      100.21       99.30      5.73 o 
  -1   2  14      140.50      141.50      6.12 o 
   0   2  14      143.20      136.14      6.20 o 
   1   2  14       27.93       27.38      4.50 o 
   2   2  14       35.73       36.81      4.88 o 
   3   2  14        3.54       -1.49      3.87 o 
   4   2  14       76.67       76.26      7.74 o 
   5   2  14       70.48       71.29      6.90 o 
   6   2  14       18.83       26.12      5.24 o 
   7   2  14        0.22        2.52      4.05 o 
   8   2  14        1.10        0.78      4.26 o 
  -6   3  14        1.83        2.71      3.77 o 
  -5   3  14       34.59       43.74      5.31 o 
  -4   3  14       14.59        7.98      3.29 o 
  -3   3  14        0.20       -2.21      2.49 o 
  -2   3  14       21.58       23.59      3.33 o 
  -1   3  14      410.54      411.81      8.88 o 
   0   3  14      158.37      140.02      9.67 o 
   1   3  14      152.69      130.57      7.19 o 
   2   3  14       75.24       80.32      6.66 o 
   3   3  14      162.13      161.08      8.57 o 
   4   3  14      180.62      176.27      9.14 o 
   5   3  14       40.47       26.62      5.39 o 
   6   3  14       15.57        8.92      3.92 o 
   7   3  14        5.70        0.02      4.54 o 
   8   3  14        5.89        6.56      4.76 o 
  -6   4  14        1.82        0.05      3.75 o 
  -5   4  14        3.60       -0.04      3.20 o 
  -4   4  14        2.61        5.31      3.08 o 
  -3   4  14       60.02       69.11      7.72 o 
  -2   4  14       41.39       43.58      4.57 o 
  -1   4  14      337.99      309.22      8.51 o 
   0   4  14      311.48      304.26      9.73 o 
   1   4  14      145.12      151.29      6.30 o 
   2   4  14        0.34        0.49      2.27 o 
   3   4  14       41.74       45.29      5.35 o 
   4   4  14       12.71       18.02      4.16 o 
   5   4  14        0.09        1.32      3.31 o 
   6   4  14       27.22       23.20      4.98 o 
   7   4  14        1.76        1.01      3.81 o 
   8   4  14        1.46       -3.82      4.16 o 
  -6   5  14       72.06       92.97      7.60 o 
  -5   5  14       75.78       65.89      6.30 o 
  -4   5  14        4.21        4.84      3.26 o 
  -3   5  14      134.71      137.41     10.06 o 
  -2   5  14       57.59       52.68      5.08 o 
  -1   5  14       35.36       37.99      3.76 o 
   0   5  14       70.23       66.06      4.65 o 
   1   5  14       36.92       42.73      3.87 o 
   2   5  14       10.03        6.49      2.65 o 
   3   5  14        8.26        8.87      2.74 o 
   4   5  14      141.14      140.72      7.37 o 
   5   5  14      136.46      137.31      7.50 o 
   6   5  14       27.39       38.70      5.89 o 
   7   5  14        3.54        0.34      6.06 o 
   8   5  14        1.34       -3.70      5.39 o 
  -5   6  14       11.23       13.03      4.50 o 
  -4   6  14       37.09       49.52      6.90 o 
  -3   6  14        0.01       -1.73      2.86 o 
  -2   6  14        6.00        2.07      4.53 o 
  -1   6  14        0.01       -1.98      2.35 o 
   0   6  14      642.57      637.85     12.89 o 
   1   6  14       62.91       69.38      4.64 o 
   2   6  14       52.48       59.67      4.43 o 
   3   6  14       16.70       17.12      2.96 o 
   4   6  14       42.30       41.82      6.47 o 
   5   6  14       40.20       30.82      9.09 o 
   6   6  14        1.40       -0.40      4.45 o 
   7   6  14       38.52       43.69      6.99 o 
   8   6  14       11.38       13.22      6.07 o 
  -5   7  14       29.64       29.12      5.49 o 
  -4   7  14        9.00       13.53      5.01 o 
  -3   7  14        1.34       -3.53      4.05 o 
  -2   7  14       30.62       18.64      8.75 o 
  -1   7  14      232.58      209.47      7.72 o 
   0   7  14        3.86        3.96      3.30 o 
   1   7  14       24.63       21.32      3.98 o 
   2   7  14       78.10       68.14      5.92 o 
   3   7  14        2.98        3.77      3.27 o 
   4   7  14       21.63       20.28      5.26 o 
   5   7  14       80.13      102.46      9.49 o 
   6   7  14        0.33        9.58      5.17 o 
   7   7  14        0.19        4.21      5.55 o 
  -4   8  14       21.12       33.43      5.61 o 
  -3   8  14        2.86       -1.37      8.08 o 
  -2   8  14       15.60       26.24      6.07 o 
  -1   8  14       22.00       17.78      3.55 o 
   0   8  14       37.58       40.24      5.04 o 
   1   8  14        0.13       -1.33      4.37 o 
   2   8  14        9.32       10.91      3.50 o 
   3   8  14       57.22       62.26      6.26 o 
   4   8  14      141.18      136.17      8.44 o 
   5   8  14       35.81       35.84      6.52 o 
   6   8  14       35.01       28.57      6.18 o 
   7   8  14       15.49       17.71      6.18 o 
  -3   9  14       21.92       33.84      6.61 o 
  -2   9  14       63.41       65.99      8.09 o 
  -1   9  14       66.48       61.61      5.16 o 
   0   9  14        0.03       -1.07      3.15 o 
   1   9  14       32.64       38.73      5.71 o 
   2   9  14        2.06       -0.60      4.35 o 
   3   9  14        0.11       -1.14      3.03 o 
   4   9  14       23.95       25.29      4.73 o 
   5   9  14       19.18       20.52      9.93 o 
   6   9  14        8.44        3.97      6.23 o 
  -2  10  14       18.34       18.47      5.89 o 
  -1  10  14       31.92       35.18      4.45 o 
   0  10  14        0.42       -0.44      4.58 o 
   1  10  14       29.52       20.70      4.29 o 
   2  10  14        0.35       -1.89      3.01 o 
   3  10  14       32.92       23.37      4.78 o 
   4  10  14       21.89       35.10      7.96 o 
   5  10  14       20.45       27.09      6.46 o 
  -1  11  14       21.08       25.65      4.01 o 
   0  11  14        0.23       -3.30      3.30 o 
   1  11  14       10.60       11.30      3.78 o 
   2  11  14        0.30       -3.23      3.23 o 
   3  11  14        0.01       -3.21      3.21 o 
   4  11  14       46.66       49.05      6.32 o 
  -1 -10  15        0.92       -4.04      6.40 o 
   0 -10  15       28.94       35.35      9.09 o 
   1 -10  15        5.75       10.77      7.41 o 
  -3  -9  15       23.53       32.65      9.09 o 
  -2  -9  15       39.31       49.82      9.76 o 
  -1  -9  15        0.12        0.00      5.72 o 
   0  -9  15       10.84       23.90      7.74 o 
   1  -9  15        0.36        2.02      6.06 o 
   2  -9  15        3.69        5.39      6.73 o 
   3  -9  15        1.31       -0.67      5.39 o 
  -4  -8  15        5.82       13.47      7.41 o 
  -3  -8  15        6.46       10.77      7.07 o 
  -2  -8  15        3.37        7.07      6.40 o 
  -1  -8  15      127.31      146.43     14.81 o 
   0  -8  15        0.71        6.06      6.40 o 
   1  -8  15       26.95       44.77      9.09 o 
   2  -8  15      120.28      130.61     14.47 o 
   3  -8  15       79.67       76.08     11.45 o 
   4  -8  15       21.27       15.48      7.74 o 
  -5  -7  15        8.05        1.68      5.72 o 
  -4  -7  15        4.82       -3.70      5.72 o 
  -3  -7  15      180.89      182.45     16.49 o 
  -2  -7  15       82.50      107.05     12.79 o 
  -1  -7  15       84.93       84.16     11.45 o 
   0  -7  15       59.05       44.43      9.43 o 
   1  -7  15       86.44       84.49     11.45 o 
   2  -7  15        0.49        2.36      5.72 o 
   3  -7  15       54.11       56.22     10.10 o 
   4  -7  15       18.20       14.81      7.41 o 
   5  -7  15       12.44        5.39      6.73 o 
  -5  -6  15        3.19       -1.35      5.72 o 
  -4  -6  15        7.59        6.73      6.40 o 
  -3  -6  15        1.35        2.42      3.72 o 
  -2  -6  15       83.27       78.32      7.26 o 
  -1  -6  15      242.12      227.01     20.20 o 
   0  -6  15        0.73        1.95      3.40 o 
   1  -6  15        1.42        5.34      5.39 o 
   2  -6  15       60.26       71.62      7.23 o 
   3  -6  15      115.62      150.41      9.82 o 
   4  -6  15       58.60       60.32      7.02 o 
   5  -6  15        0.00       -3.45      3.45 o 
   6  -6  15        5.19        5.72      6.40 o 
  -6  -5  15       46.00       55.88     10.77 o 
  -5  -5  15       21.55       22.09      6.73 o 
  -4  -5  15       44.39       57.95      6.99 o 
  -3  -5  15       71.96       59.27      6.52 o 
  -2  -5  15      101.26      119.30      7.05 o 
  -1  -5  15      172.18      151.11      7.25 o 
   0  -5  15       44.50       44.07      5.32 o 
   1  -5  15        8.69       11.95      3.79 o 
   2  -5  15        6.96        0.48      3.70 o 
   3  -5  15        1.24       -1.71      3.21 o 
   4  -5  15      121.02      136.98      9.64 o 
   5  -5  15       63.15       62.39      7.38 o 
   6  -5  15        0.08       -3.87      3.87 o 
  -6  -4  15       18.12        2.54      6.23 o 
  -5  -4  15        1.61        1.13      3.92 o 
  -4  -4  15        6.06        9.64      4.38 o 
  -3  -4  15       58.81       51.80      6.41 o 
  -2  -4  15      124.12      127.34      9.10 o 
  -1  -4  15        1.82        2.72      2.65 o 
   0  -4  15      268.71      270.04     12.05 o 
   1  -4  15       15.81        7.54      2.81 o 
   2  -4  15        5.18        7.26      2.90 o 
   3  -4  15       43.62       29.62      4.88 o 
   4  -4  15        0.47        1.18      3.31 o 
   5  -4  15       14.54       23.81      5.89 o 
   6  -4  15        0.28       -1.13      4.03 o 
   7  -4  15       62.21       73.37     17.50 o 
  -6  -3  15       33.91       43.83      5.69 o 
  -5  -3  15        0.62        7.63      3.69 o 
  -4  -3  15       14.71        4.73      8.42 o 
  -3  -3  15       45.29       57.04      6.54 o 
  -2  -3  15      129.13      133.48      7.49 o 
  -1  -3  15        5.31        0.03      4.13 o 
   0  -3  15        7.76        7.29      2.92 o 
   1  -3  15       84.83       74.20      5.49 o 
   2  -3  15      138.43      159.49      7.35 o 
   3  -3  15      104.43      110.40      8.67 o 
   4  -3  15        0.02        1.53      4.71 o 
   5  -3  15        1.43        6.30      6.56 o 
   6  -3  15        0.23       -3.68      3.68 o 
   7  -3  15       43.14       60.03      7.61 o 
  -6  -2  15        1.02       -3.08      3.29 o 
  -5  -2  15       18.91       19.91      4.32 o 
  -4  -2  15       37.46       41.19      5.05 o 
  -3  -2  15      220.65      215.58     10.59 o 
  -2  -2  15       17.20       13.26      3.41 o 
  -1  -2  15        2.48        4.56      2.71 o 
   0  -2  15       41.29       37.26      4.20 o 
   1  -2  15       35.69       37.01      4.20 o 
   2  -2  15       28.97       34.25      8.92 o 
   3  -2  15      210.64      206.63     10.34 o 
   4  -2  15       62.89       77.05      7.61 o 
   5  -2  15       13.12        9.69      4.16 o 
   6  -2  15       39.52       43.29      6.90 o 
   7  -2  15        4.72       -1.25      4.38 o 
   8  -2  15       50.54       38.38      7.02 o 
  -6  -1  15       31.71       29.21      6.07 o 
  -5  -1  15        1.55        1.63      2.87 o 
  -4  -1  15        2.53        0.63      3.06 o 
  -3  -1  15      291.86      320.00     13.09 o 
  -2  -1  15      305.44      295.05      9.84 o 
  -1  -1  15       11.99       14.80      3.32 o 
   0  -1  15        1.84        0.62      2.48 o 
   1  -1  15       14.01       15.72      3.26 o 
   2  -1  15        3.62        4.00      3.31 o 
   3  -1  15       10.40       11.19      4.40 o 
   4  -1  15      197.88      217.17     15.15 o 
   5  -1  15       10.59        5.76      4.16 o 
   6  -1  15       18.57       16.08      4.88 o 
   7  -1  15       38.04       28.62      6.07 o 
   8  -1  15      107.73      129.67     10.83 o 
  -6   0  15       12.28        3.46      5.37 o 
  -5   0  15        4.48       -0.24      3.26 o 
  -4   0  15        0.55       -0.91      2.95 o 
  -3   0  15       22.86       30.25      3.79 o 
  -2   0  15      251.35      249.42      9.06 o 
  -1   0  15      809.98      840.42     15.69 o 
   0   0  15        0.37       -0.35      2.46 o 
   1   0  15        0.24       -0.22      2.33 o 
   2   0  15      284.60      276.42     14.31 o 
   3   0  15      393.22      426.00     14.75 o 
   4   0  15      257.49      260.91     11.66 o 
   5   0  15        0.19        0.51      3.92 o 
   6   0  15        5.03        9.43      4.60 o 
   7   0  15        4.53        3.33      4.40 o 
   8   0  15        0.83       -4.26      4.26 o 
  -6   1  15      112.45      136.67     14.60 o 
  -5   1  15       34.96       39.42      5.15 o 
  -4   1  15       14.35       14.78      4.26 o 
  -3   1  15       94.69       72.95      4.96 o 
  -2   1  15       32.68       49.51      4.31 o 
  -1   1  15      371.79      386.38     11.27 o 
   0   1  15        4.31        4.33      2.49 o 
   1   1  15      118.34      109.07      6.54 o 
   2   1  15      154.75      167.59      8.92 o 
   3   1  15        5.53       14.87      4.03 o 
   4   1  15      139.47      131.10      9.16 o 
   5   1  15        0.09       -3.05      3.05 o 
   6   1  15        0.89       -1.22      4.21 o 
   7   1  15        9.53       10.22      5.22 o 
   8   1  15       15.14       15.51      5.65 o 
  -6   2  15        3.28        4.13      3.99 o 
  -5   2  15        4.83        3.66      3.61 o 
  -4   2  15        0.04       -3.53      3.53 o 
  -3   2  15       46.52       41.23      4.23 o 
  -2   2  15      379.43      413.17     10.30 o 
  -1   2  15      493.60      467.24     12.55 o 
   0   2  15       73.56       68.91      5.47 o 
   1   2  15      114.27      102.57      7.64 o 
   2   2  15       20.96       15.65      4.05 o 
   3   2  15       54.69       62.20      6.54 o 
   4   2  15        2.32       -2.28      5.55 o 
   5   2  15       67.60       73.70     17.17 o 
   6   2  15        4.18        8.02      4.16 o 
   7   2  15        0.13        0.84      4.05 o 
   8   2  15       14.89       15.82      5.35 o 
  -6   3  15       72.08       82.84      7.34 o 
  -5   3  15       19.41       14.12      4.77 o 
  -4   3  15        0.32        3.11      3.12 o 
  -3   3  15        0.86        0.65      3.50 o 
  -2   3  15       15.93       16.76      3.13 o 
  -1   3  15        1.36        1.85      2.72 o 
   0   3  15       10.93        5.08      3.03 o 
   1   3  15        6.98        3.64      2.83 o 
   2   3  15        1.24       -2.61      5.02 o 
   3   3  15       12.30       13.25      4.03 o 
   4   3  15       37.95       37.07      5.35 o 
   5   3  15       11.57        9.33      3.88 o 
   6   3  15        0.12        0.00      3.57 o 
   7   3  15        0.02        0.69      4.03 o 
   8   3  15        0.02        5.06      4.64 o 
  -6   4  15       19.49       21.82      5.13 o 
  -5   4  15        0.23        0.12      3.55 o 
  -4   4  15       17.39       16.85      5.16 o 
  -3   4  15       21.88       23.41      4.13 o 
  -2   4  15       17.88       19.01      3.36 o 
  -1   4  15        8.22        2.23      2.47 o 
   0   4  15        6.61        3.19      3.03 o 
   1   4  15      105.48      107.71      6.90 o 
   2   4  15        1.75        3.37      2.81 o 
   3   4  15        3.90       -0.36      2.72 o 
   4   4  15        0.59        3.13      3.21 o 
   5   4  15       25.00       16.80      4.69 o 
   6   4  15        0.07       -0.67      3.33 o 
   7   4  15        6.67        6.88      4.26 o 
   8   4  15        4.89        4.01      7.57 o 
  -5   5  15       10.92       21.07      4.93 o 
  -4   5  15       85.02       84.32      6.60 o 
  -3   5  15       66.55       74.85      6.13 o 
  -2   5  15      218.11      196.46      7.68 o 
  -1   5  15       29.87       29.31      3.57 o 
   0   5  15       24.80       21.76      4.15 o 
   1   5  15        0.04        2.38      2.83 o 
   2   5  15        2.94        6.81      4.86 o 
   3   5  15       95.19       88.67     15.27 o 
   4   5  15       80.77       73.29      6.04 o 
   5   5  15       19.92       16.12      3.96 o 
   6   5  15       25.96       29.67      4.88 o 
   7   5  15       22.81       11.45      7.41 o 
  -5   6  15        5.95        2.18      4.98 o 
  -4   6  15       39.32       46.29      8.75 o 
  -3   6  15       40.18       60.69      7.73 o 
  -2   6  15        0.93        2.77      4.26 o 
  -1   6  15       48.03       49.66      4.76 o 
   0   6  15        9.14        6.86      3.27 o 
   1   6  15      100.59      114.72      6.91 o 
   2   6  15      100.39      100.00      6.56 o 
   3   6  15      211.69      217.91     11.36 o 
   4   6  15       64.21       74.06     12.79 o 
   5   6  15        7.01        3.42      4.64 o 
   6   6  15        0.37       -0.12      4.36 o 
   7   6  15        8.66        4.96      5.17 o 
  -4   7  15       46.95       59.68      8.21 o 
  -3   7  15       82.99       83.48      8.90 o 
  -2   7  15       52.91       59.29      7.47 o 
  -1   7  15       68.51       55.45      8.71 o 
   0   7  15      156.82      167.50     10.76 o 
   1   7  15        3.33        6.70      4.36 o 
   2   7  15       40.90       44.57      6.63 o 
   3   7  15       71.89       53.19      7.12 o 
   4   7  15       25.23       21.95      6.06 o 
   5   7  15        2.88       -2.69      5.55 o 
   6   7  15       53.23       53.69      7.84 o 
   7   7  15       39.33       20.46      6.41 o 
  -4   8  15       20.35       41.40     10.44 o 
  -3   8  15       77.07       67.60      8.33 o 
  -2   8  15      132.04      175.14     12.22 o 
  -1   8  15      159.09      168.53     11.53 o 
   0   8  15       31.39       27.61      5.98 o 
   1   8  15        6.43        5.71      4.45 o 
   2   8  15       10.66       10.83      4.92 o 
   3   8  15       43.49       50.46      7.28 o 
   4   8  15        6.49       -0.03      6.06 o 
   5   8  15        1.65       -0.06      8.92 o 
   6   8  15       26.82       32.81     14.81 o 
  -3   9  15        2.65        5.81      5.17 o 
  -2   9  15        8.02       18.93     10.94 o 
  -1   9  15        5.09       -1.65      3.55 o 
   0   9  15       13.05       15.00      5.26 o 
   1   9  15        2.10        2.09      3.54 o 
   2   9  15        3.64       11.50      5.80 o 
   3   9  15        3.66        1.24     10.77 o 
   4   9  15       46.35       44.50     11.11 o 
   5   9  15        0.68        1.01      4.85 o 
  -1  10  15       59.71       66.14      6.58 o 
   0  10  15       12.32        5.10      9.43 o 
   1  10  15        2.46        2.58      3.78 o 
   2  10  15       20.10       21.08      4.54 o 
   3  10  15        9.91        8.60      5.26 o 
   4  10  15        2.04        3.70      6.06 o 
  -1  -9  16        4.11        0.67      6.40 o 
   0  -9  16        4.36        1.35      6.06 o 
   1  -9  16       21.19       22.89      8.42 o 
  -3  -8  16        5.99       17.50      8.08 o 
  -2  -8  16       57.81       52.51     10.44 o 
  -1  -8  16       15.55       21.54      7.74 o 
   0  -8  16       14.32       21.54      7.74 o 
   1  -8  16        2.32       -1.68      5.39 o 
   2  -8  16        8.34        1.35      6.40 o 
   3  -8  16        0.29       -5.72      5.72 o 
  -4  -7  16       14.09       23.23      8.42 o 
  -3  -7  16        2.00        4.71      6.73 o 
  -2  -7  16        7.84        0.34      6.06 o 
  -1  -7  16       12.21        6.73      6.73 o 
   0  -7  16      105.88       99.98     12.79 o 
   1  -7  16        0.04       -5.39      5.39 o 
   2  -7  16       50.43       59.92     10.44 o 
   3  -7  16        3.03       -3.70      5.72 o 
   4  -7  16       29.76       24.24      8.08 o 
  -4  -6  16       22.59       27.60      8.42 o 
  -3  -6  16       13.92        2.69      6.06 o 
  -2  -6  16        0.13        5.18      7.74 o 
  -1  -6  16       81.43       93.91      7.84 o 
   0  -6  16       19.18       14.41      4.64 o 
   1  -6  16       66.39       61.96      6.78 o 
   2  -6  16       13.91       17.51      7.41 o 
   3  -6  16       27.22       30.08      5.70 o 
   4  -6  16       85.07       87.22     10.77 o 
   5  -6  16        0.10        6.40      6.40 o 
  -5  -5  16       54.25       61.80      7.73 o 
  -4  -5  16      109.18      123.09     12.96 o 
  -3  -5  16        1.89        8.13      8.25 o 
  -2  -5  16        2.61        7.74      4.28 o 
  -1  -5  16       90.65       95.51     14.98 o 
   0  -5  16       25.95       22.34      4.98 o 
   1  -5  16        1.73       -0.34      3.33 o 
   2  -5  16       90.55       92.87     12.29 o 
   3  -5  16       16.45        8.37      4.40 o 
   4  -5  16        2.46       -1.15      5.22 o 
   5  -5  16        8.74       11.45      4.88 o 
   6  -5  16        7.54        7.91      4.76 o 
  -5  -4  16        2.43        5.71      4.40 o 
  -4  -4  16       22.80       18.62      5.11 o 
  -3  -4  16        2.05       -1.18      3.57 o 
  -2  -4  16       49.16       45.72      6.18 o 
  -1  -4  16       80.70       81.68      6.13 o 
   0  -4  16      258.14      263.30      9.24 o 
   1  -4  16      534.69      513.61     13.40 o 
   2  -4  16       30.86       31.03      5.56 o 
   3  -4  16        8.46        7.37      4.03 o 
   4  -4  16       18.40       12.55      4.40 o 
   5  -4  16      103.67      121.12      9.88 o 
   6  -4  16       17.57       25.25      9.59 o 
  -5  -3  16      103.75      117.30      9.75 o 
  -4  -3  16      145.31      153.98     16.66 o 
  -3  -3  16       84.91       85.93      8.08 o 
  -2  -3  16        0.03       -2.23      3.21 o 
  -1  -3  16       12.58       12.42      4.26 o 
   0  -3  16        6.27        2.13      2.85 o 
   1  -3  16       92.70      102.53      9.87 o 
   2  -3  16        5.64        4.23      2.90 o 
   3  -3  16       82.04       67.83      7.14 o 
   4  -3  16        0.10       -1.35      3.57 o 
   5  -3  16        6.39       12.78      4.84 o 
   6  -3  16       19.85       26.39     12.79 o 
   7  -3  16        4.08       14.01      5.80 o 
  -6  -2  16        4.00        5.90      4.01 o 
  -5  -2  16        0.24        2.50      4.25 o 
  -4  -2  16       68.00       57.33      8.75 o 
  -3  -2  16       25.61       25.06      5.47 o 
  -2  -2  16       10.92        7.99      3.49 o 
  -1  -2  16        1.72        5.00      3.92 o 
   0  -2  16       79.62       91.58      6.28 o 
   1  -2  16       27.92       26.50      3.93 o 
   2  -2  16       92.39       83.81      7.62 o 
   3  -2  16        0.01        1.85      3.57 o 
   4  -2  16       43.69       51.17      6.89 o 
   5  -2  16      184.62      162.19     22.72 o 
   6  -2  16       13.32       10.59      4.74 o 
   7  -2  16        9.10       16.49      5.71 o 
  -6  -1  16        2.69        2.84      7.17 o 
  -5  -1  16       48.59       55.52      7.53 o 
  -4  -1  16       12.65       12.57      5.03 o 
  -3  -1  16       43.92       36.56      7.07 o 
  -2  -1  16       75.32       55.23      6.42 o 
  -1  -1  16       40.64       55.66      6.54 o 
   0  -1  16      113.90      108.75      8.45 o 
   1  -1  16        4.94        7.51      3.22 o 
   2  -1  16      129.25      126.02     19.19 o 
   3  -1  16        6.51        8.64      4.40 o 
   4  -1  16      245.08      253.75     12.14 o 
   5  -1  16        5.46        3.49      6.73 o 
   6  -1  16        0.05        3.54      5.89 o 
   7  -1  16        0.21       -2.36      4.28 o 
  -6   0  16        8.47       16.33      5.59 o 
  -5   0  16        3.32        3.41      3.13 o 
  -4   0  16       14.30       16.87      4.13 o 
  -3   0  16       95.62       96.74      8.45 o 
  -2   0  16       91.25       98.97      7.46 o 
  -1   0  16        5.42       18.20      3.86 o 
   0   0  16        0.30       -2.40      2.97 o 
   1   0  16       20.16       14.84     11.45 o 
   2   0  16        0.64       -0.53      3.31 o 
   3   0  16       44.22       34.59      9.09 o 
   4   0  16      186.41      183.81     10.23 o 
   5   0  16       27.67       16.33      5.00 o 
   6   0  16      108.35      119.52      9.88 o 
   7   0  16       13.27        7.13      4.98 o 
  -6   1  16        6.08        3.44      4.24 o 
  -5   1  16        6.73        1.87      4.40 o 
  -4   1  16       18.00       16.13      4.06 o 
  -3   1  16       14.11       15.95      3.34 o 
  -2   1  16       70.00       62.02      5.63 o 
  -1   1  16      222.11      218.01      9.55 o 
   0   1  16      429.42      412.64     12.15 o 
   1   1  16       30.62       26.90      5.00 o 
   2   1  16        0.09       -1.65      3.53 o 
   3   1  16        0.16       -1.92      3.07 o 
   4   1  16        0.13       -1.80      3.45 o 
   5   1  16       27.21       38.38      8.42 o 
   6   1  16        0.26       -3.54      3.68 o 
   7   1  16        0.06       -3.96      3.96 o 
  -6   2  16        2.41       -3.66      3.66 o 
  -5   2  16       20.38       17.91      8.25 o 
  -4   2  16       52.39       42.24      6.30 o 
  -3   2  16       14.96       12.86      3.71 o 
  -2   2  16        3.13        4.66      2.72 o 
  -1   2  16       68.06       88.34      6.53 o 
   0   2  16      218.64      222.81      8.82 o 
   1   2  16      194.84      235.39     11.21 o 
   2   2  16       79.43       78.59      7.02 o 
   3   2  16       34.98       38.67      5.59 o 
   4   2  16        4.22        6.41      3.64 o 
   5   2  16       29.26       43.21      9.26 o 
   6   2  16       19.76       20.11      5.32 o 
   7   2  16        0.05       -2.75      3.92 o 
  -5   3  16       34.72       29.62      5.30 o 
  -4   3  16       80.68       91.97     11.95 o 
  -3   3  16       34.68       44.10      8.31 o 
  -2   3  16        3.90        2.43      2.80 o 
  -1   3  16       21.26       15.31      3.65 o 
   0   3  16        0.14       -0.11      2.79 o 
   1   3  16        6.72        9.90      3.43 o 
   2   3  16        0.63        4.08      3.01 o 
   3   3  16        1.63        0.73      3.31 o 
   4   3  16       15.89       16.19      4.50 o 
   5   3  16        9.85       15.98      4.74 o 
   6   3  16       18.16       12.65      4.64 o 
   7   3  16        9.64        9.64     13.13 o 
  -5   4  16       63.46       74.32      7.08 o 
  -4   4  16       82.69       92.61     13.47 o 
  -3   4  16       56.69       67.46     10.27 o 
  -2   4  16        0.42        0.75      2.55 o 
  -1   4  16      105.85       94.76      6.81 o 
   0   4  16      275.97      274.31      9.88 o 
   1   4  16      259.55      269.27     11.26 o 
   2   4  16       73.68       65.56      5.63 o 
   3   4  16       42.95       43.26      5.13 o 
   4   4  16        1.56       -0.64      3.12 o 
   5   4  16       14.35       20.74      5.72 o 
   6   4  16        1.05       -1.44      3.87 o 
   7   4  16        2.27        3.53      4.28 o 
  -5   5  16       19.43       10.64      7.41 o 
  -4   5  16        2.00       -1.34      3.46 o 
  -3   5  16        0.36       -3.10      3.10 o 
  -2   5  16        1.89        3.34      2.80 o 
  -1   5  16       12.33       16.03      3.70 o 
   0   5  16       11.23        7.26      3.14 o 
   1   5  16       14.38       22.91      4.04 o 
   2   5  16       42.65       46.33      5.17 o 
   3   5  16       14.09       12.60      3.73 o 
   4   5  16        1.81        1.88      3.19 o 
   5   5  16       35.75       36.58      4.97 o 
   6   5  16        2.58       -1.81      4.50 o 
   7   5  16        0.28       -1.63      4.69 o 
  -4   6  16        2.23        2.39      4.88 o 
  -3   6  16        3.66        1.18      6.23 o 
  -2   6  16        7.21       10.14      3.82 o 
  -1   6  16       46.10       42.64      5.29 o 
   0   6  16       61.55       69.79      7.81 o 
   1   6  16       46.92       43.56      6.71 o 
   2   6  16        0.01       -0.37      4.88 o 
   3   6  16        3.48        7.55      4.93 o 
   4   6  16      147.17      173.54     22.05 o 
   5   6  16       32.64       28.19      6.22 o 
   6   6  16        4.79        4.57      4.77 o 
   7   6  16        3.22        7.74      8.75 o 
  -3   7  16       17.61       17.55      5.65 o 
  -2   7  16       73.92       73.70     11.43 o 
  -1   7  16       10.38        8.39      3.78 o 
   0   7  16      277.74      288.21     24.74 o 
   1   7  16       43.06       38.63      6.37 o 
   2   7  16        0.99       -2.63      8.58 o 
   3   7  16        1.97        0.19      4.26 o 
   4   7  16        0.98        5.44      4.74 o 
   5   7  16       12.07        6.90      5.35 o 
   6   7  16       26.94       25.94      6.41 o 
  -3   8  16        8.49        5.48      5.32 o 
  -2   8  16       30.37       31.22      5.38 o 
  -1   8  16       20.21       28.24      5.21 o 
   0   8  16      104.77       82.32      8.98 o 
   1   8  16        8.68        9.14      4.92 o 
   2   8  16        9.50        6.17      4.67 o 
   3   8  16       25.41       35.11      6.55 o 
   4   8  16       36.03       39.93      7.12 o 
   5   8  16       56.61       51.12      7.71 o 
  -1   9  16        1.23        0.09      3.68 o 
   0   9  16        0.31       -4.42     10.27 o 
   1   9  16        0.39       -6.21      6.40 o 
   2   9  16        1.49       -2.11      4.23 o 
   3   9  16       10.86       10.85      5.26 o 
   4   9  16        0.34        8.37      5.34 o 
   0  10  16       44.07       44.77     11.78 o 
   1  10  16       18.46       28.17     11.78 o 
   2  10  16        2.60        6.92      5.10 o 
  -1  -8  17       45.15       34.34      9.09 o 
   0  -8  17        1.02       -1.35      5.39 o 
   1  -8  17        1.65       -5.39      5.39 o 
  -2  -7  17       31.43       33.33      8.75 o 
  -1  -7  17       26.74       27.60      8.42 o 
   0  -7  17        0.06       -0.34      6.06 o 
   1  -7  17        9.23        3.03      6.06 o 
   2  -7  17        7.62        2.69      6.40 o 
   3  -7  17        9.08        6.73      7.07 o 
  -3  -6  17       16.82        3.37      6.40 o 
  -2  -6  17       27.00       13.80      7.41 o 
  -1  -6  17       60.25       50.16      9.76 o 
   0  -6  17       44.38       52.51     10.10 o 
   1  -6  17        0.88        2.87      5.55 o 
   2  -6  17       48.77       54.17      6.99 o 
   3  -6  17       26.71       34.67      9.09 o 
   4  -6  17        0.58        9.09      6.73 o 
  -4  -5  17       28.32       37.36      6.61 o 
  -3  -5  17      158.99      183.95     20.70 o 
  -2  -5  17       34.75       36.15      5.83 o 
  -1  -5  17        8.15       11.87      4.40 o 
   0  -5  17        4.49        2.87      3.92 o 
   1  -5  17        4.11        2.00      3.79 o 
   2  -5  17       46.30       50.59      6.85 o 
   3  -5  17        1.24       -0.33      3.68 o 
   4  -5  17       22.84       11.28      5.00 o 
   5  -5  17        3.15        5.41      4.74 o 
  -4  -4  17       22.12       16.15      5.89 o 
  -3  -4  17       41.06       40.90      6.30 o 
  -2  -4  17       30.22       23.06      5.35 o 
  -1  -4  17       39.82       45.89      7.07 o 
   0  -4  17        0.08        0.67      3.45 o 
   1  -4  17       66.29       92.04     14.64 o 
   2  -4  17       79.90       87.18     12.46 o 
   3  -4  17       44.04       36.53      6.30 o 
   4  -4  17      116.31      127.46     35.68 o 
   5  -4  17        6.93        7.74      5.00 o 
   6  -4  17       28.01       24.91      6.19 o 
  -5  -3  17       27.57       33.28     10.27 o 
  -4  -3  17       42.24       42.71      6.76 o 
  -3  -3  17      239.39      247.91     12.26 o 
  -2  -3  17      264.80      286.11     12.73 o 
  -1  -3  17       97.27      111.99      9.04 o 
   0  -3  17       56.56       60.31     11.28 o 
   1  -3  17        3.04        7.96      4.03 o 
   2  -3  17        3.91        2.12      4.04 o 
   3  -3  17        0.06       -2.36      3.33 o 
   4  -3  17        3.35        1.30      6.56 o 
   5  -3  17        0.14       -0.73      3.92 o 
   6  -3  17       27.31       33.52      6.66 o 
  -5  -2  17        0.47        0.79      4.40 o 
  -4  -2  17        3.54        1.79      4.36 o 
  -3  -2  17      111.32      121.22     27.10 o 
  -2  -2  17      155.28      148.52     14.14 o 
  -1  -2  17       45.20       51.80      6.78 o 
   0  -2  17        2.71        1.18      3.81 o 
   1  -2  17        4.92        9.23      4.40 o 
   2  -2  17      176.72      190.04     11.18 o 
   3  -2  17      336.52      334.91     22.55 o 
   4  -2  17      119.81      121.64      9.62 o 
   5  -2  17        8.53        8.83      4.64 o 
   6  -2  17        3.17        1.07      4.16 o 
  -5  -1  17       22.10       27.68      7.12 o 
  -4  -1  17       11.30       10.08      8.42 o 
  -3  -1  17        9.45        9.93      4.64 o 
  -2  -1  17      248.95      244.86     13.14 o 
  -1  -1  17       78.21       78.40      8.48 o 
   0  -1  17        5.13        4.63      6.06 o 
   1  -1  17        7.02        7.47      4.16 o 
   2  -1  17       52.35       49.11      6.43 o 
   3  -1  17       53.12       64.36     15.65 o 
   4  -1  17        1.45        8.06      4.45 o 
   5  -1  17       30.06       12.31      4.88 o 
   6  -1  17        1.46        2.02      4.50 o 
   7  -1  17       31.34       40.90      7.74 o 
  -5   0  17        1.95       10.87      4.21 o 
  -4   0  17       26.04       19.62      4.34 o 
  -3   0  17       56.39       49.35      8.92 o 
  -2   0  17      216.58      237.12     10.43 o 
  -1   0  17      132.49      133.96      8.18 o 
   0   0  17       67.55       57.58     10.10 o 
   1   0  17        3.09        3.00      3.68 o 
   2   0  17       32.94       30.67      5.71 o 
   3   0  17      230.87      256.06     20.37 o 
   4   0  17        0.87       -1.88      3.68 o 
   5   0  17        2.40       -2.04      8.75 o 
   6   0  17        9.24       21.04      5.83 o 
   7   0  17       24.27       31.67      6.43 o 
  -5   1  17        8.56        3.52      4.17 o 
  -4   1  17       60.66       74.67      6.80 o 
  -3   1  17        1.23       -3.45      3.45 o 
  -2   1  17        0.62       -0.23      3.04 o 
  -1   1  17        0.44        6.83      3.56 o 
   0   1  17      118.39      117.97     10.83 o 
   1   1  17       67.12       64.17      6.90 o 
   2   1  17       27.15       27.43      5.11 o 
   3   1  17        1.17        1.35      3.81 o 
   4   1  17        1.40        0.11      3.68 o 
   5   1  17        0.05        2.44      3.92 o 
   6   1  17        8.91       11.27      4.98 o 
   7   1  17        0.43        5.22      4.76 o 
  -5   2  17        3.98       -0.67      4.76 o 
  -4   2  17        0.73       -0.57      3.56 o 
  -3   2  17        0.26       -0.04      3.21 o 
  -2   2  17        5.78        8.94      3.59 o 
  -1   2  17      177.82      167.53     11.45 o 
   0   2  17        3.10        4.61      3.46 o 
   1   2  17      107.18      124.62      7.74 o 
   2   2  17      195.71      176.55      9.75 o 
   3   2  17       54.40       52.15     14.47 o 
   4   2  17        7.72        9.43      4.05 o 
   5   2  17        0.39        0.34      3.81 o 
   6   2  17       42.14       41.73      6.66 o 
   7   2  17        0.00       -3.70      4.28 o 
  -5   3  17        0.74        1.30      4.93 o 
  -4   3  17        5.55        7.53      3.88 o 
  -3   3  17       78.04       87.18      9.28 o 
  -2   3  17       11.07       14.02      5.82 o 
  -1   3  17       29.60       26.90      4.49 o 
   0   3  17        1.94       -1.79      3.03 o 
   1   3  17       32.03       20.76      7.17 o 
   2   3  17       15.86       14.23      5.58 o 
   3   3  17       13.25       10.49      4.71 o 
   4   3  17        0.72        1.49      5.22 o 
   5   3  17        1.68       -3.03      3.57 o 
   6   3  17        4.29        9.04      4.64 o 
   7   3  17        0.04        0.34      8.25 o 
  -4   4  17       67.51       60.79      7.61 o 
  -3   4  17       84.16       84.14      6.07 o 
  -2   4  17       61.35       52.46      5.03 o 
  -1   4  17       22.64       16.04      3.99 o 
   0   4  17       15.04       18.51      4.20 o 
   1   4  17       81.66       81.71     11.09 o 
   2   4  17      257.52      246.09     21.26 o 
   3   4  17      255.03      263.18     15.56 o 
   4   4  17      180.66      199.75      9.41 o 
   5   4  17       11.25       11.28      4.52 o 
   6   4  17        2.34        3.62      4.26 o 
  -4   5  17        9.17       13.47      7.74 o 
  -3   5  17       18.14       17.20      4.70 o 
  -2   5  17      126.65      124.70      6.93 o 
  -1   5  17      129.19      121.20      9.68 o 
   0   5  17       56.25       66.95      6.14 o 
   1   5  17       38.82       37.39      4.89 o 
   2   5  17       70.83       66.95      6.10 o 
   3   5  17       37.76       38.46      5.49 o 
   4   5  17       18.48       19.18      4.32 o 
   5   5  17       11.08       12.34      5.09 o 
   6   5  17        0.39       -4.38      4.50 o 
  -3   6  17      124.64      147.34     11.93 o 
  -2   6  17      138.63      140.95      9.58 o 
  -1   6  17       35.69       30.10      6.14 o 
   0   6  17        9.57       10.89      5.17 o 
   1   6  17        5.04        4.00      4.84 o 
   2   6  17       48.21       49.17      8.42 o 
   3   6  17      156.32      187.79     16.49 o 
   4   6  17       66.16       67.05      8.39 o 
   5   6  17       12.15       11.12      5.70 o 
   6   6  17        0.74        2.13      5.11 o 
  -2   7  17        0.49        1.36      3.86 o 
  -1   7  17        7.42        4.29      4.88 o 
   0   7  17        1.69        1.55      5.39 o 
   1   7  17        3.45        3.52      6.73 o 
   2   7  17        1.85        0.42      4.53 o 
   3   7  17       21.47       19.62      5.89 o 
   4   7  17       19.85       27.99      6.37 o 
   5   7  17        0.45        4.51      5.08 o 
  -1   8  17       32.45       22.37      6.28 o 
   0   8  17        5.72       11.36      5.48 o 
   1   8  17       13.04        9.85      5.17 o 
   2   8  17       21.93       24.45      6.47 o 
   3   8  17       40.43       42.00     10.77 o 
   4   8  17        0.87        1.49      4.85 o 
   0   9  17        1.82        1.09      5.08 o 
   1   9  17       15.27       15.51      5.97 o 
   2   9  17       10.57       13.34      5.65 o 
   3   9  17        1.23       -3.58      4.60 o 
   0  -7  18       38.30       52.18     10.44 o 
   1  -7  18        8.95       15.48      7.74 o 
  -2  -6  18        1.34        4.04      6.73 o 
  -1  -6  18        6.87        7.07      7.41 o 
   0  -6  18      140.19      152.15     15.82 o 
   1  -6  18      100.73       94.93     13.13 o 
   2  -6  18       37.42       29.96      8.42 o 
   3  -6  18        0.93        2.36      6.40 o 
  -3  -5  18       34.46       41.91      6.85 o 
  -2  -5  18       11.95       12.26      7.57 o 
  -1  -5  18        3.95       -2.69      5.72 o 
   0  -5  18        5.01       11.78      4.76 o 
   1  -5  18       12.29       16.44      6.40 o 
   2  -5  18        0.75        1.32      4.12 o 
   3  -5  18        5.81       13.72      6.06 o 
   4  -5  18        0.16       -3.81      3.81 o 
  -3  -4  18       27.65       34.51      6.43 o 
  -2  -4  18        0.12        0.18      6.56 o 
  -1  -4  18      107.08      120.67      9.76 o 
   0  -4  18       82.68       83.37      8.32 o 
   1  -4  18       60.44       66.38      7.62 o 
   2  -4  18       72.39       89.09      8.57 o 
   3  -4  18        1.01        0.69      4.16 o 
   4  -4  18       16.56       19.37      5.83 o 
   5  -4  18       32.30       23.23      6.19 o 
  -4  -3  18       34.05       24.10      6.40 o 
  -3  -3  18        0.31        2.99      4.36 o 
  -2  -3  18        2.77        2.58      3.92 o 
  -1  -3  18        3.38        7.25      4.88 o 
   0  -3  18        0.11       -3.51      3.68 o 
   1  -3  18        0.24       -2.09      3.87 o 
   2  -3  18        3.57       -1.53      3.92 o 
   3  -3  18        1.93       -1.69      3.79 o 
   4  -3  18       41.23       44.74     21.54 o 
   5  -3  18        2.41        2.23      5.22 o 
  -4  -2  18       15.59       15.39      5.32 o 
  -3  -2  18       53.01       60.52      7.73 o 
  -2  -2  18        0.30        3.03      4.16 o 
  -1  -2  18       59.98       71.37     13.80 o 
   0  -2  18       52.22       60.28      7.26 o 
   1  -2  18       88.09       96.59      8.69 o 
   2  -2  18        2.39        4.84      4.26 o 
   3  -2  18       48.11       40.34     18.51 o 
   4  -2  18       85.18       96.22      9.04 o 
   5  -2  18       54.90       67.63      8.21 o 
  -4  -1  18       25.92       15.96      5.35 o 
  -3  -1  18       42.79       49.47      7.13 o 
  -2  -1  18       64.14       78.55      8.19 o 
  -1  -1  18      158.84      163.63      9.07 o 
   0  -1  18       55.76       49.38      6.76 o 
   1  -1  18        5.93        4.52      3.92 o 
   2  -1  18        1.63        0.62      3.79 o 
   3  -1  18        0.01        2.84      4.21 o 
   4  -1  18        4.84        1.23      5.55 o 
   5  -1  18       19.55        9.59      5.00 o 
   6  -1  18        9.88       18.37      5.94 o 
  -4   0  18        1.88        6.18      4.74 o 
  -3   0  18       10.27        7.64      5.22 o 
  -2   0  18        2.27        3.23      4.16 o 
  -1   0  18        0.03       -3.17      3.17 o 
   0   0  18      216.72      261.02     11.08 o 
   1   0  18      108.38      111.73      9.40 o 
   2   0  18       19.46       17.17      5.24 o 
   3   0  18       15.29       13.54      5.11 o 
   4   0  18       92.42       82.06     11.95 o 
   5   0  18       59.45       43.98      6.90 o 
   6   0  18       82.12       98.85      9.40 o 
  -4   1  18      156.43      170.08      9.90 o 
  -3   1  18      181.67      168.93     16.49 o 
  -2   1  18        1.87       -3.04      3.33 o 
  -1   1  18       25.69       23.43      4.58 o 
   0   1  18       56.82       69.90      6.35 o 
   1   1  18        5.28        7.74      4.40 o 
   2   1  18       63.34       78.06      7.97 o 
   3   1  18        7.05        8.82      4.50 o 
   4   1  18        3.96        0.88      4.12 o 
   5   1  18        1.07        5.20      4.74 o 
   6   1  18       29.31       33.67      6.66 o 
  -4   2  18       49.03       37.62      5.64 o 
  -3   2  18       11.69       12.35      5.11 o 
  -2   2  18       70.37       71.71      6.54 o 
  -1   2  18        0.45        4.88      3.56 o 
   0   2  18       71.00       79.96      6.66 o 
   1   2  18       55.82       60.75     11.47 o 
   2   2  18       24.83       18.29      4.98 o 
   3   2  18        4.03        7.07      4.28 o 
   4   2  18       24.37       18.09      6.23 o 
   5   2  18       42.08       43.24      6.65 o 
   6   2  18        1.28        5.39      5.00 o 
  -4   3  18       38.09       44.57      6.55 o 
  -3   3  18       61.91       70.50     10.35 o 
  -2   3  18       42.40       48.78      5.76 o 
  -1   3  18        2.25       -1.69      3.26 o 
   0   3  18       35.81       33.29      4.91 o 
   1   3  18        4.18        4.49      4.79 o 
   2   3  18        4.80        5.75      5.15 o 
   3   3  18        3.08        8.11      4.83 o 
   4   3  18        2.93        5.04      4.36 o 
   5   3  18        0.04        3.58      5.72 o 
   6   3  18        3.15       -0.38      4.26 o 
  -3   4  18       32.81       32.17      4.55 o 
  -2   4  18        1.44        1.96      3.79 o 
  -1   4  18       25.18       28.94      4.81 o 
   0   4  18        1.04       -0.78      3.26 o 
   1   4  18       41.00       50.49      5.75 o 
   2   4  18       13.79       11.89      4.16 o 
   3   4  18       55.07       57.92      6.08 o 
   4   4  18       82.78       88.88      7.29 o 
   5   4  18       52.07       65.90      6.60 o 
   6   4  18        5.15        0.50      4.28 o 
  -3   5  18        2.71        7.37      4.24 o 
  -2   5  18       16.96       13.80      8.75 o 
  -1   5  18        8.57        7.20      3.98 o 
   0   5  18       17.09        8.77      4.44 o 
   1   5  18       19.60       18.30      4.55 o 
   2   5  18       61.70       60.04      6.13 o 
   3   5  18       24.56       30.56      6.47 o 
   4   5  18        1.05       -1.01      4.85 o 
   5   5  18        3.57       -1.46      5.08 o 
  -2   6  18       30.85       34.67      5.67 o 
  -1   6  18      112.83      106.18     11.78 o 
   0   6  18       91.22       78.99     14.14 o 
   1   6  18       54.99       60.95      9.43 o 
   2   6  18       18.91       22.67      6.31 o 
   3   6  18        1.21        2.40      5.01 o 
   4   6  18       66.98       81.50     12.79 o 
   5   6  18       66.54       64.23      8.77 o 
  -1   7  18        6.49        6.01      5.32 o 
   0   7  18       11.12        5.31      8.08 o 
   1   7  18        7.19        5.84      4.88 o 
   2   7  18        2.38       -2.93      4.60 o 
   3   7  18        9.21        9.47      5.66 o 
   4   7  18       22.89       22.12      6.56 o 
   1   8  18        4.39        4.49      5.41 o 
   2   8  18        6.66        2.51      4.92 o 
  -1  -5  19       33.55       34.12      6.73 o 
   0  -5  19        9.55       11.11      4.76 o 
   1  -5  19        2.43        4.64      4.64 o 
   2  -5  19       35.35       45.60      7.02 o 
  -2  -4  19       91.04      100.11     28.61 o 
  -1  -4  19       83.95       82.02      8.56 o 
   0  -4  19        0.34       -3.81      3.81 o 
   1  -4  19        0.46       -3.92      3.92 o 
   2  -4  19       63.85       71.19      8.45 o 
   3  -4  19      133.94      145.06     11.18 o 
  -3  -3  19       30.12       29.16      6.30 o 
  -2  -3  19       18.10       23.93      5.83 o 
  -1  -3  19       13.21       11.81      4.98 o 
   0  -3  19       15.55        7.48      4.64 o 
   1  -3  19       17.74       13.02      4.88 o 
   2  -3  19        8.32        5.02      4.60 o 
   3  -3  19        5.45        8.13      7.91 o 
   4  -3  19       58.53       60.48      8.21 o 
  -3  -2  19       66.22       68.21     22.55 o 
  -2  -2  19       74.41       68.59      9.76 o 
  -1  -2  19       42.96       41.82      6.65 o 
   0  -2  19       68.06       63.48     10.77 o 
   1  -2  19       14.17       11.03      4.88 o 
   2  -2  19       26.60       20.22      5.59 o 
   3  -2  19        7.86        6.06      4.76 o 
   4  -2  19       31.91       54.18      7.50 o 
  -3  -1  19       59.95       66.78      8.21 o 
  -2  -1  19      116.10      114.27     13.63 o 
  -1  -1  19        2.98        0.70      3.61 o 
   0  -1  19        7.02        4.19      7.74 o 
   1  -1  19        0.52        4.97      4.40 o 
   2  -1  19       34.41       43.27      6.54 o 
   3  -1  19       11.24       10.41      4.88 o 
   4  -1  19        0.41       -1.68      4.52 o 
   5  -1  19        0.40       -3.59      4.26 o 
  -3   0  19       56.50       52.97     10.94 o 
  -2   0  19       27.96       34.48      8.92 o 
  -1   0  19       59.35       53.42      6.00 o 
   0   0  19        7.12       16.02      4.44 o 
   1   0  19      129.88      139.07     17.00 o 
   2   0  19      192.97      203.62     12.03 o 
   3   0  19      135.71      141.78     13.47 o 
   4   0  19        0.02        3.53      4.36 o 
   5   0  19       13.45       17.44      5.80 o 
  -3   1  19       48.39       42.28      7.26 o 
  -2   1  19      182.42      180.33     12.13 o 
  -1   1  19       81.72      102.68      7.74 o 
   0   1  19        0.35       -3.35      3.35 o 
   1   1  19       33.37       28.74      5.08 o 
   2   1  19        1.41       -0.21      6.40 o 
   3   1  19        3.79        5.30      5.89 o 
   4   1  19       47.18       49.80     10.27 o 
   5   1  19        3.44       12.68      6.23 o 
  -3   2  19       21.97       19.19      7.91 o 
  -2   2  19      141.63      156.75      9.46 o 
  -1   2  19      133.02      141.45      8.93 o 
   0   2  19        0.02       -3.74      3.74 o 
   1   2  19       17.78       12.73      4.61 o 
   2   2  19      353.00      396.08     15.36 o 
   3   2  19      363.16      380.71     15.70 o 
   4   2  19       65.20       70.43      8.08 o 
   5   2  19        3.35        7.41      5.00 o 
  -3   3  19        5.28        6.23      5.24 o 
  -2   3  19       31.68       39.21      5.54 o 
  -1   3  19      176.74      167.29      9.08 o 
   0   3  19       19.71       18.29      5.42 o 
   1   3  19        1.30        4.15      3.82 o 
   2   3  19       67.76       62.82      6.54 o 
   3   3  19        6.13       11.67      4.31 o 
   4   3  19       23.37       23.56      7.57 o 
   5   3  19        5.94        9.67      4.98 o 
  -2   4  19       90.71      106.47      8.06 o 
  -1   4  19      103.20      100.25      7.64 o 
   0   4  19       44.51       48.33     12.66 o 
   1   4  19       19.48       19.53      4.80 o 
   2   4  19       35.59       29.75      5.32 o 
   3   4  19      118.11      112.42     11.18 o 
   4   4  19       65.16       70.98      7.53 o 
   5   4  19       39.35       41.90      9.59 o 
  -1   5  19        5.88       -2.89      4.60 o 
   0   5  19       10.37       12.85      5.58 o 
   1   5  19        0.51       -1.93      4.12 o 
   2   5  19        0.99       -2.68      4.36 o 
   3   5  19       12.07       12.94      5.80 o 
   4   5  19       30.12       33.01      6.95 o 
   0   6  19        0.74       -4.53      4.53 o 
   1   6  19        4.86       -1.69      4.42 o 
   2   6  19        0.87       -4.12      4.12 o 
   3   6  19       32.56       38.69     10.10 o 
  -1  -3  20        9.47        5.67      5.05 o 
   0  -3  20        0.24        0.17      4.52 o 
   1  -3  20       14.99       10.47     12.12 o 
   2  -3  20       22.90       29.89      6.54 o 
  -1  -2  20        7.49        9.11      8.08 o 
   0  -2  20       68.69       60.75      7.97 o 
   1  -2  20      131.36      125.30     10.47 o 
   2  -2  20        5.20        0.82     10.27 o 
   3  -2  20        4.71        0.67      4.50 o 
  -2  -1  20       15.74       14.60      5.59 o 
  -1  -1  20        1.50       -5.55      5.55 o 
   0  -1  20       15.73       21.32      4.83 o 
   1  -1  20        3.03        8.99      5.55 o 
   2  -1  20        1.68       -4.03      4.03 o 
   3  -1  20        0.03       -0.16      4.40 o 
  -2   0  20        8.11        4.04      4.76 o 
  -1   0  20       12.83       14.96      4.60 o 
   0   0  20       61.64       67.41      7.36 o 
   1   0  20       47.89       46.62      7.26 o 
   2   0  20       72.90       81.96      8.69 o 
   3   0  20       14.60       11.38      5.22 o 
   4   0  20       26.23       35.74      7.24 o 
  -2   1  20        3.79       12.78      5.59 o 
  -1   1  20        2.93        2.62      4.00 o 
   0   1  20        2.55       -0.92      3.70 o 
   1   1  20       68.46       58.68      6.74 o 
   2   1  20       82.08       98.56      9.51 o 
   3   1  20       18.33       16.44      5.59 o 
   4   1  20        0.01       -2.55      7.07 o 
  -1   2  20       12.85        9.54      5.50 o 
   0   2  20       38.78       29.52      5.35 o 
   1   2  20       35.21       17.45      4.92 o 
   2   2  20       20.54       25.28      5.32 o 
   3   2  20       17.50       15.42      6.56 o 
   4   2  20       79.96       90.85     24.91 o 
  -1   3  20       16.73       18.79      4.89 o 
   0   3  20       79.16       72.06      7.12 o 
   1   3  20        3.68        3.17      4.02 o 
   2   3  20        2.30        3.43      4.18 o 
   3   3  20        0.29       -2.80      3.49 o 
   0   4  20      108.78      103.70      8.12 o 
   1   4  20       95.74      108.18      8.36 o 
   2   4  20       22.78       17.16      4.89 o 
   3   4  20        0.81        0.46      3.93 o 
   1   5  20       45.85       41.07     11.45 o 
                                                 
